# Supplementary material for: [μ-Bis(di-o-tolyl­phosphan­yl)methane-1:2κ2 P:P′]deca­carbonyl-1κ3 C,2κ3 C,3κ4 C-triangulo-triruthenium(0)–methanol (8/1)
Source: Acta Crystallogr Sect E Struct Rep Online. 2011 Jan 15;67(Pt 2):m197–8. doi: 10.1107/S1600536811000791 (PMC3051575; doi:10.1107/S1600536811000791)
Supplement: Supplementary file 1 [file e-67-0m197-sup1.cif]

##############################################################################
###                                                                        ###
###        Electronic paper (Acta Crystallographica Section E)             ###
###                                                                        ###
##############################################################################
#                                                                            #
# This CIF contains the data in a paper accepted for publication in Acta     #
# Crystallographica Section E. It conforms to the requirements of Notes      #
# for Authors for Section E, and has been peer reviewed under the auspices   #
# of the IUCr Commission on Journals.                                        #
#                                                                            #
# Full details of the Crystallographic Information File format               #
# are given in the paper "The Crystallographic Information File (CIF):       #
# a New Standard Archive File for Crystallography" by S. R. Hall, F. H.      #
# Allen and I. D. Brown [Acta Cryst. (1991), A47, 655-685].                  #
#                                                                            #
# The current version of the core CIF dictionary is obtainable from          #
# ftp://ftp.iucr.org/pub/cif_core.dic. The current version number is 2.4.    #
#                                                                            #
# Software is freely available for graphical display of the structure(s) in  #
# this CIF.  For information consult the CIF home page http://www.iucr.org/  #
# cif/home.html                                                              #
#                                                                            #
# This file may be used for bona fide research purposes within the           #
# scientific community so long as proper attribution is given to the journal # 
# article from which it was obtained.                                        #
#                                                                            #
##############################################################################
                                             
data_global
_audit_creation_method     'form.cif (version 2.0)'
_journal_data_validation_number     ?
_journal_date_recd_electronic     2010-12-22
_journal_date_accepted     2011-01-06
_journal_name_full     'Acta Crystallographica, Section E'
_journal_year     2011
_journal_volume     67
_journal_issue      2
_journal_page_first     m197
_journal_page_last     m198
_journal_paper_category     QM
_journal_coeditor_code     HB5784
_publ_contact_author_name     'Omar bin Shawkataly'
_publ_contact_author_address
;
      Chemical Sciences Programme
      School of Distance Education
      Universiti Sains Malaysia
      11800 USM, Penang
      Malaysia
;
_publ_contact_author_email     'omarsa@usm.my'
_publ_contact_author_fax     '+60-4-657-6000'
_publ_contact_author_phone     '+60-4-653-3936'
_publ_section_title
;\
[\m-Bis(di-<i>o</i>-tolylphosphanyl)methane-1:2\k^2^<i>P</i>:<i>P</i>']\
decacarbonyl-1\k^3^<i>C</i>,2\k^3^<i>C</i>,3\k^4^<i>C</i>-<i>triangulo</i>-\
triruthenium(0)--methanol (8/1)
;
loop_
    _publ_author_name
    _publ_author_footnote
    _publ_author_address
    'Omar bin Shawkataly'
;
      Thomson Reuters ResearcherID: B-6034-2009.
      On secondment to: Multimedia University, Melaka Campus,
      Jalan Ayer Keroh Lama, 74750 Melaka, Malaysia.
;
;
      Chemical Sciences Programme
      School of Distance Education
      Universiti Sains Malaysia
      11800 USM, Penang
      Malaysia
;
    'Imthyaz Ahmed Khan'
;
      Thomson Reuters ResearcherID: E-2833-2010.
Current address: Department of Chemistry, Gokhale Centenary College,
Ankola 581 314, NK,
Karnataka, India.
;
;
      Chemical Sciences Programme
      School of Distance Education
      Universiti Sains Malaysia
      11800 USM, Penang
      Malaysia
;
    'Hafiz Malik, H. A.' ?
;
      Chemical Sciences Programme
      School of Distance Education
      Universiti Sains Malaysia
      11800 USM, Penang
      Malaysia
;
    'Chin Sing Yeap'
;
      Thomson Reuters ResearcherID: A-5523-2009.
;
;
      X-ray Crystallography Unit
      School of Physics
      Universiti Sains Malaysia
      11800 USM, Penang
      Malaysia
;
    'Hoong-Kun Fun'
;
      Thomson Reuters ResearcherID: A-3561-2009.
      Additional correspondence author, e-mail: hkfun@usm.my.
;
;     X-ray Crystallography Unit
      School of Physics
      Universiti Sains Malaysia
      11800 USM, Penang
      Malaysia
;
data_I
_audit_creation_method     SHELXL-97
_chemical_name_systematic
;
[\m-Bis(di-<i>o</i>-tolylphosphanyl)methane-
1:2\k^2^<i>P</i>:<i>P</i>']decacarbonyl-
1\k^3^<i>C</i>,2\k^3^<i>C</i>,3\k^4^<i>C</i>-<i>triangulo</i>-triruthenium(0)--
methanol (8/1)
;
_chemical_name_common     ?
_chemical_formula_moiety     '8(C39 H30 O10 P2 Ru3), C H4 O'
_chemical_formula_sum     'C313 H244 O81 P16 Ru24'
_chemical_formula_iupac     '8[Ru3 (C29 H30 P2) (C O)10], C H4 O'
_chemical_formula_weight     8222.28
_chemical_melting_point     ?
_symmetry_cell_setting     monoclinic
_symmetry_space_group_name_H-M     'P 21/c'
_symmetry_space_group_name_Hall     '-P 2ybc'
loop_
    _symmetry_equiv_pos_as_xyz
    'x, y, z'
    '-x, y+1/2, -z+1/2'
    '-x, -y, -z'
    'x, -y-1/2, z-1/2'
_cell_length_a     22.7156(13)
_cell_length_b     19.9023(11)
_cell_length_c     18.4979(10)
_cell_angle_alpha     90.00
_cell_angle_beta     106.5610(10)
_cell_angle_gamma     90.00
_cell_volume     8015.8(8)
_cell_formula_units_Z     1
_cell_measurement_reflns_used     9981
_cell_measurement_theta_min     2.52
_cell_measurement_theta_max     31.91
_cell_measurement_temperature     100
_exptl_crystal_description     'needle'
_exptl_crystal_colour     'orange'
_exptl_crystal_size_max     0.23
_exptl_crystal_size_mid     0.10
_exptl_crystal_size_min     0.06
_exptl_crystal_density_diffrn     1.703
_exptl_crystal_density_meas     ?
_exptl_crystal_density_method     'not measured'
_exptl_crystal_F_000     4066
_exptl_absorpt_coefficient_mu     1.251
_exptl_absorpt_correction_type     multi-scan
_exptl_absorpt_process_details     '(<i>SADABS</i>; Bruker, 2009)'
_exptl_absorpt_correction_T_min     0.758
_exptl_absorpt_correction_T_max     0.932
_exptl_special_details
;
The crystal was placed in the cold stream of an Oxford Cryosystems Cobra
open-flow nitrogen cryostat (Cosier & Glazer, 1986) operating at 100.0 (1) K.
;
_diffrn_ambient_temperature     100
_diffrn_radiation_type     MoK\a
_diffrn_radiation_wavelength     0.71073
_diffrn_radiation_source     'fine-focus sealed tube'
_diffrn_radiation_monochromator     graphite
_diffrn_measurement_device_type     'Bruker APEXII DUO CCD'
_diffrn_measurement_method     '\f and \w'
_diffrn_detector_area_resol_mean     ?
_diffrn_reflns_number     107136
_diffrn_reflns_av_R_equivalents     0.0563
_diffrn_reflns_av_sigmaI/netI     0.0535
_diffrn_reflns_theta_min     1.87
_diffrn_reflns_theta_max     32.43
_diffrn_reflns_theta_full     32.43
_diffrn_measured_fraction_theta_max     0.987
_diffrn_measured_fraction_theta_full     0.987
_diffrn_reflns_limit_h_min     -34
_diffrn_reflns_limit_h_max     34
_diffrn_reflns_limit_k_min     -26
_diffrn_reflns_limit_k_max     29
_diffrn_reflns_limit_l_min     -25
_diffrn_reflns_limit_l_max     27
_diffrn_standards_number     0
_diffrn_standards_interval_count     .
_diffrn_standards_interval_time     .
_diffrn_standards_decay_%     ?
_refine_special_details
;
Refinement of <i>F</i>^2^ against ALL reflections. The weighted <i>R</i>-factor
<i>wR</i> and goodness of fit <i>S</i> are based on <i>F</i>^2^, conventional
<i>R</i>-factors <i>R</i> are based on <i>F</i>, with <i>F</i> set to zero for
negative <i>F</i>^2^. The threshold expression of <i>F</i>^2^ >
\s(<i>F</i>^2^) is used only for calculating <i>R</i>-factors(gt) <i>etc</i>.
and is not relevant to the choice of reflections for refinement.
<i>R</i>-factors based on <i>F</i>^2^ are statistically about twice as large
as those based on <i>F</i>, and <i>R</i>- factors based on ALL data will be
even larger.
;
_reflns_number_total     28473
_reflns_number_gt     20091
_reflns_threshold_expression     I>2\s(I)
_refine_ls_structure_factor_coef     Fsqd
_refine_ls_matrix_type     full
_refine_ls_R_factor_all     0.0686
_refine_ls_R_factor_gt     0.0350
_refine_ls_wR_factor_gt     0.0669
_refine_ls_wR_factor_ref     0.0824
_refine_ls_goodness_of_fit_ref     1.032
_refine_ls_restrained_S_all     1.033
_refine_ls_number_reflns     28473
_refine_ls_number_parameters     990
_refine_ls_number_restraints     1
_refine_ls_hydrogen_treatment     constr
_refine_ls_weighting_scheme     calc
_refine_ls_weighting_details
         'calc w=1/[\s^2^(Fo^2^)+(0.0264P)^2^+3.1179P] where P=(Fo^2^+2Fc^2^)/3'
_atom_sites_solution_hydrogens     geom
_atom_sites_solution_primary     direct
_atom_sites_solution_secondary     difmap
_refine_ls_shift/su_max     0.002
_refine_ls_shift/su_mean     0.000
_refine_diff_density_max     1.135
_refine_diff_density_min     -0.724
_refine_ls_extinction_method     none
_refine_ls_extinction_coef     ?
loop_
    _atom_type_symbol
    _atom_type_description
    _atom_type_scat_dispersion_real
    _atom_type_scat_dispersion_imag
    _atom_type_scat_source
    'C' 'C' 0.0033 0.0016
                         'International Tables Vol C Tables 4.2.6.8 and 6.1.1.4'
    'H' 'H' 0.0000 0.0000
                         'International Tables Vol C Tables 4.2.6.8 and 6.1.1.4'
    'O' 'O' 0.0106 0.0060
                         'International Tables Vol C Tables 4.2.6.8 and 6.1.1.4'
    'P' 'P' 0.1023 0.0942
                         'International Tables Vol C Tables 4.2.6.8 and 6.1.1.4'
    'Ru' 'Ru' -1.2594 0.8363
                         'International Tables Vol C Tables 4.2.6.8 and 6.1.1.4'
_computing_data_collection     'APEX2 (Bruker, 2009)'
_computing_cell_refinement     'SAINT (Bruker, 2009)'
_computing_data_reduction     'SAINT (Bruker, 2009)'
_computing_structure_solution     'SHELXTL (Sheldrick, 2008)'
_computing_structure_refinement     'SHELXTL (Sheldrick, 2008)'
_computing_molecular_graphics     'SHELXTL (Sheldrick, 2008)'
_computing_publication_material
                             'SHELXTL (Sheldrick, 2008) and PLATON (Spek, 2009)'
loop_
    _atom_site_type_symbol
    _atom_site_label
    _atom_site_fract_x
    _atom_site_fract_y
    _atom_site_fract_z
    _atom_site_U_iso_or_equiv
    _atom_site_adp_type
    _atom_site_calc_flag
    _atom_site_refinement_flags
    _atom_site_occupancy
    _atom_site_disorder_assembly
    _atom_site_disorder_group
    Ru Ru1A 0.220302(9) 0.677332(10) 0.085362(11) 0.01552(4) Uani d . 1 . .
    Ru Ru2A 0.101706(9) 0.679317(10) 0.107074(11) 0.01676(4) Uani d . 1 . .
    Ru Ru3A 0.155914(10) 0.555256(11) 0.087520(12) 0.02137(5) Uani d . 1 . .
    P P1A 0.23685(3) 0.79201(3) 0.11282(3) 0.01575(12) Uani d . 1 . .
    P P2A 0.09283(3) 0.79598(3) 0.09101(3) 0.01690(12) Uani d . 1 . .
    O O1A 0.29531(9) 0.64003(11) 0.24630(11) 0.0303(4) Uani d . 1 . .
    O O2A 0.14958(9) 0.70117(11) -0.08085(10) 0.0286(4) Uani d . 1 . .
    O O3A 0.33234(9) 0.63612(11) 0.03704(11) 0.0343(5) Uani d . 1 . .
    O O4A 0.17311(9) 0.69638(10) 0.27390(10) 0.0279(4) Uani d . 1 . .
    O O5A 0.02466(9) 0.66139(10) -0.05763(10) 0.0276(4) Uani d . 1 . .
    O O6A -0.01057(10) 0.63248(12) 0.15217(12) 0.0405(6) Uani d . 1 . .
    O O7A 0.18600(13) 0.54704(12) 0.25985(12) 0.0469(6) Uani d . 1 . .
    O O8A 0.11455(10) 0.55392(11) -0.08609(12) 0.0376(5) Uani d . 1 . .
    O O9A 0.26875(10) 0.47068(11) 0.09090(13) 0.0384(5) Uani d . 1 . .
    O O10A 0.05042(12) 0.45816(14) 0.07945(16) 0.0622(8) Uani d . 1 . .
    C C1A 0.26433(11) 0.84455(13) 0.04703(13) 0.0186(5) Uani d . 1 . .
    C C2A 0.27857(12) 0.91336(14) 0.05881(15) 0.0241(5) Uani d . 1 . .
    C C3A 0.29300(13) 0.94867(15) 0.00094(16) 0.0290(6) Uani d . 1 . .
    H H3AA 0.3026 0.9941 0.0078 0.035 Uiso calc R 1 . .
    C C4A 0.29350(13) 0.91861(15) -0.06618(16) 0.0304(6) Uani d . 1 . .
    H H4AA 0.3021 0.9441 -0.1041 0.037 Uiso calc R 1 . .
    C C5A 0.28134(12) 0.85113(15) -0.07691(15) 0.0261(6) Uani d . 1 . .
    H H5AA 0.2826 0.8303 -0.1214 0.031 Uiso calc R 1 . .
    C C6A 0.26713(11) 0.81470(13) -0.02028(14) 0.0203(5) Uani d . 1 . .
    H H6AA 0.2592 0.7689 -0.0273 0.024 Uiso calc R 1 . .
    C C7A 0.28948(11) 0.80688(12) 0.20754(13) 0.0177(5) Uani d . 1 . .
    C C8A 0.35360(12) 0.80422(13) 0.22137(14) 0.0206(5) Uani d . 1 . .
    C C9A 0.39014(13) 0.81449(14) 0.29506(15) 0.0270(6) Uani d . 1 . .
    H H9AA 0.4326 0.8136 0.3046 0.032 Uiso calc R 1 . .
    C C10A 0.36610(14) 0.82584(14) 0.35419(15) 0.0303(6) Uani d . 1 . .
    H H10A 0.3920 0.8335 0.4024 0.036 Uiso calc R 1 . .
    C C11A 0.30257(14) 0.82582(14) 0.34126(15) 0.0277(6) Uani d . 1 . .
    H H11A 0.2856 0.8319 0.3810 0.033 Uiso calc R 1 . .
    C C12A 0.26502(13) 0.81657(13) 0.26826(14) 0.0233(5) Uani d . 1 . .
    H H12A 0.2226 0.8168 0.2595 0.028 Uiso calc R 1 . .
    C C13A 0.16700(11) 0.84055(13) 0.11510(15) 0.0207(5) Uani d . 1 . .
    H H13A 0.1742 0.8590 0.1654 0.025 Uiso calc R 1 . .
    H H13B 0.1630 0.8782 0.0808 0.025 Uiso calc R 1 . .
    C C14A 0.05547(11) 0.82095(12) -0.00663(13) 0.0184(5) Uani d . 1 . .
    C C15A -0.00846(12) 0.81429(13) -0.03756(14) 0.0222(5) Uani d . 1 . .
    C C16A -0.03425(13) 0.83291(14) -0.11266(15) 0.0270(6) Uani d . 1 . .
    H H16A -0.0766 0.8298 -0.1333 0.032 Uiso calc R 1 . .
    C C17A 0.00073(14) 0.85565(15) -0.15703(15) 0.0307(6) Uani d . 1 . .
    H H17A -0.0179 0.8682 -0.2067 0.037 Uiso calc R 1 . .
    C C18A 0.06415(14) 0.85982(15) -0.12748(16) 0.0305(6) Uani d . 1 . .
    H H18A 0.0883 0.8739 -0.1576 0.037 Uiso calc R 1 . .
    C C19A 0.09110(12) 0.84276(14) -0.05254(15) 0.0232(5) Uani d . 1 . .
    H H19A 0.1335 0.8459 -0.0326 0.028 Uiso calc R 1 . .
    C C20A 0.05500(12) 0.84311(14) 0.15128(14) 0.0238(5) Uani d . 1 . .
    C C21A 0.03789(15) 0.91107(17) 0.14213(18) 0.0368(7) Uani d . 1 . .
    C C22A 0.01195(18) 0.9402(2) 0.1944(2) 0.0509(10) Uani d . 1 . .
    H H22A -0.0012 0.9846 0.1876 0.061 Uiso calc R 1 . .
    C C23A 0.00516(15) 0.9050(2) 0.25650(19) 0.0448(9) Uani d . 1 . .
    H H23A -0.0118 0.9260 0.2908 0.054 Uiso calc R 1 . .
    C C24A 0.02358(14) 0.83938(18) 0.26684(17) 0.0363(7) Uani d . 1 . .
    H H24A 0.0201 0.8156 0.3087 0.044 Uiso calc R 1 . .
    C C25A 0.04761(12) 0.80862(16) 0.21368(14) 0.0259(6) Uani d . 1 . .
    H H25A 0.0591 0.7637 0.2201 0.031 Uiso calc R 1 . .
    C C26A 0.28218(14) 0.95086(14) 0.13111(16) 0.0302(6) Uani d . 1 . .
    H H26A 0.2807 0.9983 0.1216 0.045 Uiso calc R 1 . .
    H H26B 0.3200 0.9399 0.1683 0.045 Uiso calc R 1 . .
    H H26C 0.2482 0.9382 0.1493 0.045 Uiso calc R 1 . .
    C C27A 0.38495(13) 0.79109(16) 0.16094(16) 0.0309(6) Uani d . 1 . .
    H H27A 0.4269 0.7783 0.1841 0.046 Uiso calc R 1 . .
    H H27B 0.3839 0.8311 0.1316 0.046 Uiso calc R 1 . .
    H H27C 0.3641 0.7555 0.1287 0.046 Uiso calc R 1 . .
    C C28A -0.05019(12) 0.78985(16) 0.00726(16) 0.0307(6) Uani d . 1 . .
    H H28A -0.0865 0.7706 -0.0263 0.046 Uiso calc R 1 . .
    H H28B -0.0614 0.8269 0.0338 0.046 Uiso calc R 1 . .
    H H28C -0.0292 0.7565 0.0428 0.046 Uiso calc R 1 . .
    C C29A 0.0455(2) 0.95446(19) 0.0783(2) 0.0667(14) Uani d . 1 . .
    H H29A 0.0342 0.9999 0.0855 0.100 Uiso calc R 1 . .
    H H29B 0.0195 0.9378 0.0312 0.100 Uiso calc R 1 . .
    H H29C 0.0875 0.9532 0.0774 0.100 Uiso calc R 1 . .
    C C30A 0.26436(12) 0.65347(13) 0.18781(15) 0.0217(5) Uani d . 1 . .
    C C31A 0.17239(12) 0.69159(13) -0.01808(15) 0.0215(5) Uani d . 1 . .
    C C32A 0.29057(12) 0.65169(14) 0.05549(14) 0.0225(5) Uani d . 1 . .
    C C33A 0.14982(12) 0.68880(13) 0.21078(15) 0.0216(5) Uani d . 1 . .
    C C34A 0.05662(12) 0.66612(13) 0.00228(15) 0.0220(5) Uani d . 1 . .
    C C35A 0.03166(13) 0.65093(15) 0.13479(15) 0.0256(6) Uani d . 1 . .
    C C36A 0.17545(15) 0.55492(15) 0.19671(17) 0.0324(6) Uani d . 1 . .
    C C37A 0.13004(13) 0.55914(14) -0.02258(16) 0.0268(6) Uani d . 1 . .
    C C38A 0.22584(14) 0.50192(14) 0.08860(16) 0.0277(6) Uani d . 1 . .
    C C39A 0.08977(15) 0.49406(16) 0.08308(19) 0.0377(7) Uani d . 1 . .
    Ru Ru1B 0.282548(9) 0.326339(10) 0.936357(11) 0.01576(4) Uani d . 1 . .
    Ru Ru2B 0.399429(9) 0.309121(10) 0.911319(11) 0.01557(4) Uani d . 1 . .
    Ru Ru3B 0.354149(10) 0.440860(10) 0.922137(12) 0.02002(5) Uani d . 1 . .
    P P1B 0.25992(3) 0.21187(3) 0.91452(3) 0.01521(12) Uani d . 1 . .
    P P2B 0.40317(3) 0.19375(3) 0.93823(3) 0.01592(12) Uani d . 1 . .
    O O1B 0.21008(10) 0.36087(11) 0.77383(11) 0.0333(5) Uani d . 1 . .
    O O2B 0.35113(9) 0.30992(10) 1.10464(10) 0.0276(4) Uani d . 1 . .
    O O3B 0.17110(9) 0.37604(11) 0.98056(11) 0.0341(5) Uani d . 1 . .
    O O4B 0.32795(9) 0.28896(10) 0.74471(10) 0.0260(4) Uani d . 1 . .
    O O5B 0.47536(9) 0.33369(10) 1.07514(10) 0.0254(4) Uani d . 1 . .
    O O6B 0.51458(9) 0.34127(12) 0.86489(12) 0.0348(5) Uani d . 1 . .
    O O7B 0.32373(13) 0.43605(11) 0.74972(12) 0.0489(7) Uani d . 1 . .
    O O8B 0.39854(10) 0.45298(11) 1.09512(11) 0.0333(5) Uani d . 1 . .
    O O9B 0.24943(10) 0.53881(11) 0.91616(14) 0.0419(6) Uani d . 1 . .
    O O10B 0.46223(11) 0.52956(13) 0.91726(16) 0.0551(7) Uani d . 1 . .
    C C1B 0.22076(11) 0.19372(12) 0.81543(13) 0.0179(5) Uani d . 1 . .
    C C2B 0.15836(11) 0.20918(13) 0.78421(14) 0.0204(5) Uani d . 1 . .
    C C3B 0.13122(13) 0.19456(14) 0.70791(15) 0.0249(6) Uani d . 1 . .
    H H3BA 0.0896 0.2031 0.6869 0.030 Uiso calc R 1 . .
    C C4B 0.16457(15) 0.16782(15) 0.66293(16) 0.0312(7) Uani d . 1 . .
    H H4BA 0.1454 0.1586 0.6124 0.037 Uiso calc R 1 . .
    C C5B 0.22658(14) 0.15480(15) 0.69321(15) 0.0283(6) Uani d . 1 . .
    H H5BA 0.2495 0.1377 0.6630 0.034 Uiso calc R 1 . .
    C C6B 0.25418(12) 0.16751(13) 0.76907(15) 0.0225(5) Uani d . 1 . .
    H H6BA 0.2958 0.1584 0.7895 0.027 Uiso calc R 1 . .
    C C7B 0.21822(11) 0.16697(12) 0.97280(13) 0.0176(5) Uani d . 1 . .
    C C8B 0.19090(12) 0.10265(13) 0.95663(14) 0.0212(5) Uani d . 1 . .
    C C9B 0.17052(13) 0.07180(14) 1.01206(16) 0.0274(6) Uani d . 1 . .
    H H9BA 0.1519 0.0299 1.0019 0.033 Uiso calc R 1 . .
    C C10B 0.17656(13) 0.10076(15) 1.08253(16) 0.0286(6) Uani d . 1 . .
    H H10B 0.1630 0.0781 1.1187 0.034 Uiso calc R 1 . .
    C C11B 0.20303(12) 0.16365(14) 1.09782(15) 0.0243(5) Uani d . 1 . .
    H H11B 0.2076 0.1837 1.1445 0.029 Uiso calc R 1 . .
    C C12B 0.22272(11) 0.19645(13) 1.04266(14) 0.0196(5) Uani d . 1 . .
    H H12B 0.2394 0.2393 1.0525 0.023 Uiso calc R 1 . .
    C C13B 0.32775(11) 0.15592(13) 0.93696(15) 0.0206(5) Uani d . 1 . .
    H H13C 0.3194 0.1196 0.9005 0.025 Uiso calc R 1 . .
    H H13D 0.3319 0.1362 0.9861 0.025 Uiso calc R 1 . .
    C C14B 0.42883(11) 0.13463(13) 0.87695(14) 0.0202(5) Uani d . 1 . .
    C C15B 0.43712(12) 0.06521(14) 0.89234(15) 0.0250(5) Uani d . 1 . .
    C C16B 0.45645(15) 0.02591(15) 0.84122(17) 0.0347(7) Uani d . 1 . .
    H H16B 0.4628 -0.0198 0.8509 0.042 Uiso calc R 1 . .
    C C17B 0.46658(17) 0.05181(17) 0.77716(18) 0.0422(8) Uani d . 1 . .
    H H17B 0.4794 0.0238 0.7443 0.051 Uiso calc R 1 . .
    C C18B 0.45770(15) 0.11917(16) 0.76151(16) 0.0339(7) Uani d . 1 . .
    H H18B 0.4637 0.1369 0.7176 0.041 Uiso calc R 1 . .
    C C19B 0.43979(12) 0.16037(14) 0.81156(14) 0.0242(5) Uani d . 1 . .
    H H19B 0.4349 0.2062 0.8016 0.029 Uiso calc R 1 . .
    C C20B 0.45181(11) 0.17630(12) 1.03454(13) 0.0176(5) Uani d . 1 . .
    C C21B 0.51592(12) 0.17446(13) 1.05094(14) 0.0200(5) Uani d . 1 . .
    C C22B 0.55078(13) 0.16466(13) 1.12575(15) 0.0245(6) Uani d . 1 . .
    H H22B 0.5933 0.1626 1.1367 0.029 Uiso calc R 1 . .
    C C23B 0.52438(14) 0.15791(14) 1.18371(16) 0.0293(6) Uani d . 1 . .
    H H23B 0.5488 0.1512 1.2329 0.035 Uiso calc R 1 . .
    C C24B 0.46091(15) 0.16130(15) 1.16792(15) 0.0303(6) Uani d . 1 . .
    H H24B 0.4425 0.1574 1.2066 0.036 Uiso calc R 1 . .
    C C25B 0.42512(13) 0.17053(14) 1.09421(15) 0.0242(5) Uani d . 1 . .
    H H25B 0.3826 0.1729 1.0840 0.029 Uiso calc R 1 . .
    C C26B 0.11899(12) 0.23870(15) 0.82941(15) 0.0276(6) Uani d . 1 . .
    H H26D 0.0837 0.2600 0.7960 0.041 Uiso calc R 1 . .
    H H26E 0.1423 0.2713 0.8642 0.041 Uiso calc R 1 . .
    H H26F 0.1059 0.2036 0.8569 0.041 Uiso calc R 1 . .
    C C27B 0.18306(14) 0.06476(14) 0.88355(15) 0.0279(6) Uani d . 1 . .
    H H27D 0.1715 0.0192 0.8896 0.042 Uiso calc R 1 . .
    H H27E 0.2211 0.0652 0.8706 0.042 Uiso calc R 1 . .
    H H27F 0.1516 0.0859 0.8441 0.042 Uiso calc R 1 . .
    C C28B 0.42639(13) 0.03133(14) 0.96078(16) 0.0283(6) Uani d . 1 . .
    H H28D 0.4298 -0.0165 0.9563 0.042 Uiso calc R 1 . .
    H H28E 0.3861 0.0424 0.9640 0.042 Uiso calc R 1 . .
    H H28F 0.4565 0.0466 1.0055 0.042 Uiso calc R 1 . .
    C C29B 0.55012(12) 0.18341(15) 0.99213(15) 0.0257(6) Uani d . 1 . .
    H H29D 0.5913 0.1980 1.0162 0.039 Uiso calc R 1 . .
    H H29E 0.5295 0.2165 0.9559 0.039 Uiso calc R 1 . .
    H H29F 0.5512 0.1414 0.9670 0.039 Uiso calc R 1 . .
    C C30B 0.24043(12) 0.34815(13) 0.83281(15) 0.0225(5) Uani d . 1 . .
    C C31B 0.32887(11) 0.31609(13) 1.04120(14) 0.0200(5) Uani d . 1 . .
    C C32B 0.21339(12) 0.35807(14) 0.96398(14) 0.0225(5) Uani d . 1 . .
    C C33B 0.35150(12) 0.29737(13) 0.80760(15) 0.0207(5) Uani d . 1 . .
    C C34B 0.44434(11) 0.32671(12) 1.01505(14) 0.0188(5) Uani d . 1 . .
    C C35B 0.47147(12) 0.32800(14) 0.88280(15) 0.0229(5) Uani d . 1 . .
    C C36B 0.33376(15) 0.43294(14) 0.81318(17) 0.0324(7) Uani d . 1 . .
    C C37B 0.38139(12) 0.44392(14) 1.03222(16) 0.0247(5) Uani d . 1 . .
    C C38B 0.28929(13) 0.50278(14) 0.91896(16) 0.0274(6) Uani d . 1 . .
    C C39B 0.42278(14) 0.49617(15) 0.91889(18) 0.0324(7) Uani d . 1 . .
    O O11 0.1574(5) 0.9239(5) 0.2700(6) 0.048(2) Uiso d PD 0.25 . .
    H H11O 0.1805 0.9126 0.3109 0.072 Uiso calc PR 0.25 . .
    C C40 0.1575(7) 0.9966(5) 0.2638(8) 0.045(3) Uiso d PD 0.25 . .
    H H40A 0.1651 1.0163 0.3130 0.067 Uiso calc PR 0.25 . .
    H H40B 0.1184 1.0115 0.2324 0.067 Uiso calc PR 0.25 . .
    H H40C 0.1892 1.0102 0.2418 0.067 Uiso calc PR 0.25 . .
loop_
    _atom_site_aniso_label
    _atom_site_aniso_U_11
    _atom_site_aniso_U_22
    _atom_site_aniso_U_33
    _atom_site_aniso_U_12
    _atom_site_aniso_U_13
    _atom_site_aniso_U_23
    Ru1A 0.01660(9) 0.01669(9) 0.01359(9) -0.00121(7) 0.00484(7) -0.00157(7)
    Ru2A 0.01694(9) 0.01977(10) 0.01422(9) -0.00106(7) 0.00547(7) 0.00060(7)
    Ru3A 0.02564(11) 0.01627(10) 0.02350(11) -0.00219(8) 0.00913(9) 0.00056(8)
    P1A 0.0161(3) 0.0175(3) 0.0128(3) -0.0016(2) 0.0028(2) -0.0018(2)
    P2A 0.0163(3) 0.0210(3) 0.0134(3) 0.0013(2) 0.0041(2) -0.0005(2)
    O1A 0.0313(11) 0.0381(12) 0.0194(10) 0.0038(9) 0.0041(8) 0.0050(9)
    O2A 0.0283(11) 0.0374(12) 0.0171(9) -0.0088(9) 0.0016(8) 0.0012(8)
    O3A 0.0257(11) 0.0491(14) 0.0309(11) 0.0043(9) 0.0124(9) -0.0054(10)
    O4A 0.0268(10) 0.0366(12) 0.0189(10) 0.0024(8) 0.0042(8) 0.0006(8)
    O5A 0.0289(10) 0.0339(11) 0.0176(9) -0.0050(8) 0.0028(8) -0.0040(8)
    O6A 0.0332(12) 0.0565(16) 0.0381(13) -0.0153(10) 0.0203(10) -0.0029(11)
    O7A 0.0771(19) 0.0372(13) 0.0275(12) -0.0025(12) 0.0167(12) 0.0075(10)
    O8A 0.0439(13) 0.0367(13) 0.0293(12) -0.0007(10) 0.0058(10) -0.0047(9)
    O9A 0.0382(13) 0.0356(13) 0.0440(13) 0.0092(10) 0.0159(11) 0.0035(10)
    O10A 0.0492(16) 0.0561(18) 0.082(2) -0.0274(13) 0.0199(15) 0.0083(15)
    C1A 0.0186(12) 0.0211(12) 0.0144(11) -0.0026(9) 0.0022(9) 0.0028(9)
    C2A 0.0245(13) 0.0222(13) 0.0217(13) -0.0034(10) 0.0001(10) 0.0021(10)
    C3A 0.0337(15) 0.0223(14) 0.0295(15) -0.0058(11) 0.0064(12) 0.0046(11)
    C4A 0.0279(15) 0.0358(17) 0.0261(15) -0.0070(12) 0.0054(12) 0.0109(12)
    C5A 0.0242(13) 0.0372(16) 0.0163(12) -0.0062(11) 0.0049(10) 0.0019(11)
    C6A 0.0193(12) 0.0236(13) 0.0164(12) -0.0054(10) 0.0026(9) -0.0013(10)
    C7A 0.0212(12) 0.0167(11) 0.0146(11) -0.0014(9) 0.0042(9) -0.0023(9)
    C8A 0.0196(12) 0.0216(12) 0.0184(12) 0.0006(10) 0.0019(10) -0.0014(10)
    C9A 0.0223(13) 0.0299(15) 0.0225(14) 0.0002(11) -0.0039(10) -0.0004(11)
    C10A 0.0398(17) 0.0275(15) 0.0157(13) -0.0007(12) -0.0049(11) -0.0009(11)
    C11A 0.0411(17) 0.0258(14) 0.0163(13) -0.0008(12) 0.0085(12) -0.0017(10)
    C12A 0.0301(14) 0.0233(14) 0.0170(12) -0.0017(11) 0.0074(10) -0.0014(10)
    C13A 0.0177(12) 0.0192(12) 0.0225(13) 0.0003(9) 0.0014(10) -0.0020(10)
    C14A 0.0191(11) 0.0204(12) 0.0144(11) 0.0028(9) 0.0028(9) 0.0001(9)
    C15A 0.0211(12) 0.0255(14) 0.0189(12) 0.0032(10) 0.0038(10) 0.0022(10)
    C16A 0.0248(14) 0.0318(15) 0.0202(13) 0.0042(11) -0.0002(10) -0.0010(11)
    C17A 0.0393(17) 0.0338(16) 0.0166(13) 0.0105(13) 0.0040(12) 0.0036(11)
    C18A 0.0392(17) 0.0330(16) 0.0238(14) 0.0058(13) 0.0163(13) 0.0064(12)
    C19A 0.0238(13) 0.0266(14) 0.0202(13) 0.0022(10) 0.0075(10) 0.0032(10)
    C20A 0.0205(12) 0.0319(15) 0.0190(13) 0.0038(10) 0.0055(10) -0.0075(11)
    C21A 0.0435(19) 0.0370(18) 0.0323(17) 0.0137(14) 0.0145(14) -0.0036(13)
    C22A 0.059(2) 0.046(2) 0.049(2) 0.0193(18) 0.0177(19) -0.0128(17)
    C23A 0.0389(19) 0.063(2) 0.0369(19) 0.0066(16) 0.0172(15) -0.0217(17)
    C24A 0.0305(16) 0.059(2) 0.0217(15) -0.0043(14) 0.0117(12) -0.0141(14)
    C25A 0.0169(12) 0.0422(17) 0.0185(13) -0.0017(11) 0.0049(10) -0.0059(11)
    C26A 0.0384(17) 0.0213(14) 0.0291(15) -0.0058(12) 0.0066(13) -0.0044(11)
    C27A 0.0192(13) 0.0432(18) 0.0289(15) 0.0019(12) 0.0047(11) -0.0063(13)
    C28A 0.0187(13) 0.0449(18) 0.0266(15) 0.0008(12) 0.0035(11) 0.0111(13)
    C29A 0.123(4) 0.034(2) 0.048(2) 0.036(2) 0.032(2) 0.0086(17)
    C30A 0.0247(13) 0.0215(13) 0.0209(13) 0.0000(10) 0.0093(10) -0.0010(10)
    C31A 0.0203(12) 0.0208(13) 0.0245(13) -0.0056(10) 0.0083(10) -0.0038(10)
    C32A 0.0261(13) 0.0257(14) 0.0163(12) 0.0010(10) 0.0069(10) -0.0020(10)
    C33A 0.0186(12) 0.0238(13) 0.0231(13) 0.0005(10) 0.0072(10) 0.0030(10)
    C34A 0.0229(13) 0.0213(13) 0.0229(13) -0.0040(10) 0.0084(10) -0.0003(10)
    C35A 0.0272(14) 0.0311(15) 0.0172(13) -0.0017(11) 0.0042(11) -0.0001(11)
    C36A 0.0451(18) 0.0233(15) 0.0306(16) -0.0041(13) 0.0139(14) 0.0027(12)
    C37A 0.0267(14) 0.0233(14) 0.0300(15) -0.0001(11) 0.0074(12) -0.0021(11)
    C38A 0.0369(16) 0.0233(14) 0.0245(14) -0.0017(12) 0.0112(12) 0.0000(11)
    C39A 0.0377(18) 0.0317(17) 0.0440(19) -0.0095(13) 0.0120(15) 0.0040(14)
    Ru1B 0.01691(9) 0.01596(9) 0.01461(9) -0.00020(7) 0.00479(7) -0.00098(7)
    Ru2B 0.01516(9) 0.01599(9) 0.01511(9) 0.00012(7) 0.00360(7) 0.00120(7)
    Ru3B 0.02252(10) 0.01495(10) 0.02291(10) -0.00039(8) 0.00702(8) 0.00141(8)
    P1B 0.0145(3) 0.0167(3) 0.0140(3) -0.0004(2) 0.0035(2) -0.0006(2)
    P2B 0.0142(3) 0.0167(3) 0.0160(3) 0.0008(2) 0.0029(2) 0.0012(2)
    O1B 0.0390(12) 0.0398(13) 0.0188(10) 0.0066(10) 0.0046(9) 0.0031(9)
    O2B 0.0253(10) 0.0347(11) 0.0209(10) -0.0059(8) 0.0034(8) 0.0001(8)
    O3B 0.0278(11) 0.0435(13) 0.0329(11) 0.0073(9) 0.0118(9) -0.0070(10)
    O4B 0.0276(10) 0.0290(11) 0.0191(9) 0.0013(8) 0.0028(8) -0.0003(8)
    O5B 0.0245(10) 0.0255(10) 0.0221(10) 0.0000(8) 0.0001(8) -0.0010(8)
    O6B 0.0268(11) 0.0484(14) 0.0329(12) -0.0059(9) 0.0148(9) 0.0011(10)
    O7B 0.088(2) 0.0315(13) 0.0271(12) -0.0007(12) 0.0163(12) 0.0076(10)
    O8B 0.0356(12) 0.0347(12) 0.0275(11) 0.0008(9) 0.0058(9) -0.0039(9)
    O9B 0.0365(13) 0.0320(12) 0.0586(15) 0.0115(10) 0.0156(11) 0.0031(11)
    O10B 0.0368(14) 0.0525(16) 0.0769(19) -0.0138(12) 0.0176(13) 0.0188(14)
    C1B 0.0213(12) 0.0166(11) 0.0154(11) -0.0029(9) 0.0049(9) -0.0011(9)
    C2B 0.0185(12) 0.0221(13) 0.0193(12) -0.0027(9) 0.0036(10) 0.0010(10)
    C3B 0.0230(13) 0.0291(14) 0.0189(13) -0.0050(11) -0.0001(10) 0.0030(11)
    C4B 0.0442(18) 0.0309(16) 0.0175(13) -0.0134(13) 0.0069(12) -0.0043(11)
    C5B 0.0384(16) 0.0294(15) 0.0216(14) -0.0102(12) 0.0156(12) -0.0082(11)
    C6B 0.0242(13) 0.0217(13) 0.0240(13) -0.0030(10) 0.0106(11) -0.0037(10)
    C7B 0.0173(11) 0.0194(12) 0.0155(11) 0.0005(9) 0.0037(9) 0.0024(9)
    C8B 0.0216(12) 0.0197(12) 0.0216(13) 0.0008(10) 0.0050(10) 0.0011(10)
    C9B 0.0322(15) 0.0224(14) 0.0304(15) -0.0030(11) 0.0134(12) 0.0021(11)
    C10B 0.0335(15) 0.0291(15) 0.0263(14) 0.0029(12) 0.0135(12) 0.0097(12)
    C11B 0.0230(13) 0.0313(15) 0.0185(13) 0.0029(11) 0.0061(10) 0.0020(11)
    C12B 0.0169(11) 0.0226(12) 0.0184(12) -0.0005(9) 0.0038(9) 0.0011(10)
    C13B 0.0163(11) 0.0178(12) 0.0252(13) 0.0005(9) 0.0020(10) 0.0033(10)
    C14B 0.0188(12) 0.0202(12) 0.0187(12) 0.0015(9) 0.0008(9) -0.0024(10)
    C15B 0.0251(13) 0.0210(13) 0.0259(14) 0.0026(10) 0.0024(11) -0.0018(11)
    C16B 0.0465(19) 0.0236(15) 0.0312(16) 0.0081(13) 0.0067(14) -0.0057(12)
    C17B 0.059(2) 0.0371(19) 0.0301(17) 0.0154(16) 0.0111(15) -0.0125(14)
    C18B 0.0442(18) 0.0375(18) 0.0184(14) 0.0064(14) 0.0066(13) -0.0039(12)
    C19B 0.0256(14) 0.0267(14) 0.0194(13) 0.0032(11) 0.0051(10) -0.0010(10)
    C20B 0.0200(12) 0.0163(11) 0.0161(11) 0.0011(9) 0.0046(9) 0.0014(9)
    C21B 0.0211(12) 0.0178(12) 0.0196(12) 0.0010(9) 0.0035(10) 0.0010(10)
    C22B 0.0229(13) 0.0224(13) 0.0227(13) 0.0021(10) -0.0024(10) -0.0002(10)
    C23B 0.0380(17) 0.0267(15) 0.0188(13) 0.0042(12) 0.0007(12) 0.0003(11)
    C24B 0.0443(18) 0.0322(16) 0.0167(13) 0.0041(13) 0.0127(12) 0.0018(11)
    C25B 0.0256(13) 0.0245(14) 0.0237(13) 0.0035(10) 0.0088(11) 0.0018(11)
    C26B 0.0192(13) 0.0375(16) 0.0233(14) 0.0043(11) 0.0017(11) -0.0020(12)
    C27B 0.0394(16) 0.0201(13) 0.0252(14) -0.0091(11) 0.0105(12) -0.0038(11)
    C28B 0.0269(14) 0.0195(13) 0.0397(17) 0.0025(11) 0.0115(12) 0.0036(12)
    C29B 0.0170(12) 0.0331(16) 0.0260(14) 0.0019(11) 0.0043(10) 0.0028(11)
    C30B 0.0267(13) 0.0199(13) 0.0229(13) 0.0008(10) 0.0104(11) -0.0024(10)
    C31B 0.0194(12) 0.0192(12) 0.0217(13) -0.0048(9) 0.0063(10) -0.0029(10)
    C32B 0.0245(13) 0.0252(14) 0.0177(12) -0.0019(10) 0.0058(10) -0.0035(10)
    C33B 0.0196(12) 0.0193(12) 0.0233(13) 0.0015(9) 0.0060(10) 0.0038(10)
    C34B 0.0175(11) 0.0167(12) 0.0220(13) -0.0012(9) 0.0056(10) 0.0002(10)
    C35B 0.0213(12) 0.0255(13) 0.0199(13) -0.0013(10) 0.0027(10) 0.0012(10)
    C36B 0.0477(19) 0.0186(14) 0.0315(16) -0.0011(12) 0.0124(14) 0.0040(12)
    C37B 0.0250(13) 0.0214(13) 0.0284(14) 0.0014(10) 0.0089(11) 0.0001(11)
    C38B 0.0308(15) 0.0212(14) 0.0303(15) -0.0018(11) 0.0090(12) 0.0010(11)
    C39B 0.0264(15) 0.0307(16) 0.0398(17) -0.0023(12) 0.0090(13) 0.0072(13)
_geom_special_details
;
All e.s.d.'s (except the e.s.d. in the dihedral angle between two l.s. planes)
are estimated using the full covariance matrix. The cell e.s.d.'s are taken
into account individually in the estimation of e.s.d.'s in distances, angles
and torsion angles; correlations between e.s.d.'s in cell parameters are only
used when they are defined by crystal symmetry. An approximate (isotropic)
treatment of cell e.s.d.'s is used for estimating e.s.d.'s involving l.s.
planes.
;
loop_
    _geom_bond_atom_site_label_1
    _geom_bond_atom_site_label_2
    _geom_bond_site_symmetry_2
    _geom_bond_distance
    _geom_bond_publ_flag
    Ru1A C32A . 1.902(3) ?
    Ru1A C30A . 1.933(3) ?
    Ru1A C31A . 1.934(3) ?
    Ru1A P1A . 2.3451(7) y
    Ru1A Ru2A . 2.8350(3) ?
    Ru1A Ru3A . 2.8420(3) ?
    Ru2A C35A . 1.892(3) ?
    Ru2A C33A . 1.927(3) ?
    Ru2A C34A . 1.935(3) ?
    Ru2A P2A . 2.3422(7) y
    Ru2A Ru3A . 2.8280(3) ?
    Ru3A C38A . 1.906(3) ?
    Ru3A C39A . 1.918(3) ?
    Ru3A C36A . 1.940(3) ?
    Ru3A C37A . 1.954(3) ?
    P1A C7A . 1.842(2) ?
    P1A C1A . 1.843(2) ?
    P1A C13A . 1.869(3) ?
    P2A C14A . 1.832(2) ?
    P2A C13A . 1.843(3) ?
    P2A C20A . 1.846(3) ?
    O1A C30A . 1.141(3) ?
    O2A C31A . 1.145(3) ?
    O3A C32A . 1.139(3) ?
    O4A C33A . 1.146(3) ?
    O5A C34A . 1.143(3) ?
    O6A C35A . 1.155(3) ?
    O7A C36A . 1.134(3) ?
    O8A C37A . 1.131(3) ?
    O9A C38A . 1.147(3) ?
    O10A C39A . 1.131(4) ?
    C1A C6A . 1.397(3) ?
    C1A C2A . 1.410(4) ?
    C2A C3A . 1.395(4) ?
    C2A C26A . 1.513(4) ?
    C3A C4A . 1.381(4) ?
    C3A H3AA . 0.9300 ?
    C4A C5A . 1.374(4) ?
    C4A H4AA . 0.9300 ?
    C5A C6A . 1.386(3) ?
    C5A H5AA . 0.9300 ?
    C6A H6AA . 0.9300 ?
    C7A C12A . 1.401(3) ?
    C7A C8A . 1.406(3) ?
    C8A C9A . 1.394(3) ?
    C8A C27A . 1.510(4) ?
    C9A C10A . 1.373(4) ?
    C9A H9AA . 0.9300 ?
    C10A C11A . 1.394(4) ?
    C10A H10A . 0.9300 ?
    C11A C12A . 1.389(4) ?
    C11A H11A . 0.9300 ?
    C12A H12A . 0.9300 ?
    C13A H13A . 0.9700 ?
    C13A H13B . 0.9700 ?
    C14A C19A . 1.399(3) ?
    C14A C15A . 1.407(3) ?
    C15A C16A . 1.395(4) ?
    C15A C28A . 1.507(4) ?
    C16A C17A . 1.372(4) ?
    C16A H16A . 0.9300 ?
    C17A C18A . 1.390(4) ?
    C17A H17A . 0.9300 ?
    C18A C19A . 1.389(4) ?
    C18A H18A . 0.9300 ?
    C19A H19A . 0.9300 ?
    C20A C25A . 1.394(4) ?
    C20A C21A . 1.404(4) ?
    C21A C22A . 1.394(4) ?
    C21A C29A . 1.513(5) ?
    C22A C23A . 1.391(5) ?
    C22A H22A . 0.9300 ?
    C23A C24A . 1.368(5) ?
    C23A H23A . 0.9300 ?
    C24A C25A . 1.395(4) ?
    C24A H24A . 0.9300 ?
    C25A H25A . 0.9300 ?
    C26A H26A . 0.9600 ?
    C26A H26B . 0.9600 ?
    C26A H26C . 0.9600 ?
    C27A H27A . 0.9600 ?
    C27A H27B . 0.9600 ?
    C27A H27C . 0.9600 ?
    C28A H28A . 0.9600 ?
    C28A H28B . 0.9600 ?
    C28A H28C . 0.9600 ?
    C29A H29A . 0.9600 ?
    C29A H29B . 0.9600 ?
    C29A H29C . 0.9600 ?
    Ru1B C32B . 1.894(3) ?
    Ru1B C30B . 1.931(3) ?
    Ru1B C31B . 1.936(3) ?
    Ru1B P1B . 2.3450(7) y
    Ru1B Ru2B . 2.8429(3) ?
    Ru1B Ru3B . 2.8554(3) ?
    Ru2B C35B . 1.895(3) ?
    Ru2B C34B . 1.931(3) ?
    Ru2B C33B . 1.931(3) ?
    Ru2B P2B . 2.3459(7) y
    Ru2B Ru3B . 2.8442(3) ?
    Ru3B C38B . 1.909(3) ?
    Ru3B C39B . 1.923(3) ?
    Ru3B C36B . 1.941(3) ?
    Ru3B C37B . 1.953(3) ?
    P1B C1B . 1.831(2) ?
    P1B C13B . 1.850(2) ?
    P1B C7B . 1.855(2) ?
    P2B C14B . 1.840(3) ?
    P2B C20B . 1.842(2) ?
    P2B C13B . 1.865(3) ?
    O1B C30B . 1.141(3) ?
    O2B C31B . 1.144(3) ?
    O3B C32B . 1.146(3) ?
    O4B C33B . 1.146(3) ?
    O5B C34B . 1.142(3) ?
    O6B C35B . 1.150(3) ?
    O7B C36B . 1.132(3) ?
    O8B C37B . 1.131(3) ?
    O9B C38B . 1.145(3) ?
    O10B C39B . 1.123(3) ?
    C1B C6B . 1.398(3) ?
    C1B C2B . 1.404(3) ?
    C2B C3B . 1.400(4) ?
    C2B C26B . 1.507(4) ?
    C3B C4B . 1.381(4) ?
    C3B H3BA . 0.9300 ?
    C4B C5B . 1.384(4) ?
    C4B H4BA . 0.9300 ?
    C5B C6B . 1.387(4) ?
    C5B H5BA . 0.9300 ?
    C6B H6BA . 0.9300 ?
    C7B C12B . 1.396(3) ?
    C7B C8B . 1.417(3) ?
    C8B C9B . 1.383(4) ?
    C8B C27B . 1.513(4) ?
    C9B C10B . 1.396(4) ?
    C9B H9BA . 0.9300 ?
    C10B C11B . 1.382(4) ?
    C10B H10B . 0.9300 ?
    C11B C12B . 1.388(3) ?
    C11B H11B . 0.9300 ?
    C12B H12B . 0.9300 ?
    C13B H13C . 0.9700 ?
    C13B H13D . 0.9700 ?
    C14B C19B . 1.400(4) ?
    C14B C15B . 1.412(4) ?
    C15B C16B . 1.391(4) ?
    C15B C28B . 1.514(4) ?
    C16B C17B . 1.370(4) ?
    C16B H16B . 0.9300 ?
    C17B C18B . 1.374(4) ?
    C17B H17B . 0.9300 ?
    C18B C19B . 1.382(4) ?
    C18B H18B . 0.9300 ?
    C19B H19B . 0.9300 ?
    C20B C21B . 1.401(3) ?
    C20B C25B . 1.407(3) ?
    C21B C22B . 1.398(3) ?
    C21B C29B . 1.517(4) ?
    C22B C23B . 1.376(4) ?
    C22B H22B . 0.9300 ?
    C23B C24B . 1.389(4) ?
    C23B H23B . 0.9300 ?
    C24B C25B . 1.386(4) ?
    C24B H24B . 0.9300 ?
    C25B H25B . 0.9300 ?
    C26B H26D . 0.9600 ?
    C26B H26E . 0.9600 ?
    C26B H26F . 0.9600 ?
    C27B H27D . 0.9600 ?
    C27B H27E . 0.9600 ?
    C27B H27F . 0.9600 ?
    C28B H28D . 0.9600 ?
    C28B H28E . 0.9600 ?
    C28B H28F . 0.9600 ?
    C29B H29D . 0.9600 ?
    C29B H29E . 0.9600 ?
    C29B H29F . 0.9600 ?
    O11 C40 . 1.452(9) ?
    O11 H11O . 0.8200 ?
    C40 H40A . 0.9600 ?
    C40 H40B . 0.9600 ?
    C40 H40C . 0.9600 ?
loop_
    _geom_angle_atom_site_label_1
    _geom_angle_atom_site_label_2
    _geom_angle_atom_site_label_3
    _geom_angle_site_symmetry_1
    _geom_angle_site_symmetry_3
    _geom_angle
    _geom_angle_publ_flag
    C32A Ru1A C30A . . 88.63(11) ?
    C32A Ru1A C31A . . 91.96(11) ?
    C30A Ru1A C31A . . 173.81(11) ?
    C32A Ru1A P1A . . 103.18(8) ?
    C30A Ru1A P1A . . 91.17(8) ?
    C31A Ru1A P1A . . 94.69(8) ?
    C32A Ru1A Ru2A . . 162.77(8) ?
    C30A Ru1A Ru2A . . 96.43(8) ?
    C31A Ru1A Ru2A . . 81.29(7) ?
    P1A Ru1A Ru2A . . 93.205(17) ?
    C32A Ru1A Ru3A . . 104.63(8) ?
    C30A Ru1A Ru3A . . 84.31(8) ?
    C31A Ru1A Ru3A . . 89.57(7) ?
    P1A Ru1A Ru3A . . 151.682(18) ?
    Ru2A Ru1A Ru3A . . 59.755(7) ?
    C35A Ru2A C33A . . 92.38(11) ?
    C35A Ru2A C34A . . 89.15(11) ?
    C33A Ru2A C34A . . 176.84(11) ?
    C35A Ru2A P2A . . 106.36(9) ?
    C33A Ru2A P2A . . 91.90(8) ?
    C34A Ru2A P2A . . 90.32(8) ?
    C35A Ru2A Ru3A . . 101.80(9) ?
    C33A Ru2A Ru3A . . 93.94(8) ?
    C34A Ru2A Ru3A . . 83.04(8) ?
    P2A Ru2A Ru3A . . 150.948(18) ?
    C35A Ru2A Ru1A . . 160.20(9) ?
    C33A Ru2A Ru1A . . 81.39(7) ?
    C34A Ru2A Ru1A . . 96.26(8) ?
    P2A Ru2A Ru1A . . 92.682(17) ?
    Ru3A Ru2A Ru1A . . 60.246(7) ?
    C38A Ru3A C39A . . 106.69(14) ?
    C38A Ru3A C36A . . 92.55(13) ?
    C39A Ru3A C36A . . 89.22(14) ?
    C38A Ru3A C37A . . 92.02(12) ?
    C39A Ru3A C37A . . 88.92(13) ?
    C36A Ru3A C37A . . 175.40(13) ?
    C38A Ru3A Ru2A . . 151.28(9) ?
    C39A Ru3A Ru2A . . 101.28(10) ?
    C36A Ru3A Ru2A . . 81.29(9) ?
    C37A Ru3A Ru2A . . 94.94(8) ?
    C38A Ru3A Ru1A . . 92.61(9) ?
    C39A Ru3A Ru1A . . 160.47(10) ?
    C36A Ru3A Ru1A . . 92.96(9) ?
    C37A Ru3A Ru1A . . 87.40(8) ?
    Ru2A Ru3A Ru1A . . 59.999(8) ?
    C7A P1A C1A . . 106.67(11) ?
    C7A P1A C13A . . 102.74(11) ?
    C1A P1A C13A . . 99.85(12) ?
    C7A P1A Ru1A . . 112.52(8) ?
    C1A P1A Ru1A . . 118.21(8) ?
    C13A P1A Ru1A . . 115.05(8) ?
    C14A P2A C13A . . 104.04(12) ?
    C14A P2A C20A . . 107.04(12) ?
    C13A P2A C20A . . 99.22(12) ?
    C14A P2A Ru2A . . 113.14(8) ?
    C13A P2A Ru2A . . 114.00(8) ?
    C20A P2A Ru2A . . 117.72(10) ?
    C6A C1A C2A . . 119.0(2) ?
    C6A C1A P1A . . 117.20(19) ?
    C2A C1A P1A . . 123.71(19) ?
    C3A C2A C1A . . 117.7(3) ?
    C3A C2A C26A . . 117.7(2) ?
    C1A C2A C26A . . 124.6(2) ?
    C4A C3A C2A . . 122.4(3) ?
    C4A C3A H3AA . . 118.8 ?
    C2A C3A H3AA . . 118.8 ?
    C5A C4A C3A . . 120.0(3) ?
    C5A C4A H4AA . . 120.0 ?
    C3A C4A H4AA . . 120.0 ?
    C4A C5A C6A . . 118.9(3) ?
    C4A C5A H5AA . . 120.6 ?
    C6A C5A H5AA . . 120.6 ?
    C5A C6A C1A . . 122.1(2) ?
    C5A C6A H6AA . . 119.0 ?
    C1A C6A H6AA . . 119.0 ?
    C12A C7A C8A . . 119.1(2) ?
    C12A C7A P1A . . 119.11(19) ?
    C8A C7A P1A . . 121.65(18) ?
    C9A C8A C7A . . 118.0(2) ?
    C9A C8A C27A . . 118.3(2) ?
    C7A C8A C27A . . 123.7(2) ?
    C10A C9A C8A . . 122.8(3) ?
    C10A C9A H9AA . . 118.6 ?
    C8A C9A H9AA . . 118.6 ?
    C9A C10A C11A . . 119.4(2) ?
    C9A C10A H10A . . 120.3 ?
    C11A C10A H10A . . 120.3 ?
    C12A C11A C10A . . 119.1(3) ?
    C12A C11A H11A . . 120.5 ?
    C10A C11A H11A . . 120.5 ?
    C11A C12A C7A . . 121.6(3) ?
    C11A C12A H12A . . 119.2 ?
    C7A C12A H12A . . 119.2 ?
    P2A C13A P1A . . 118.00(14) ?
    P2A C13A H13A . . 107.8 ?
    P1A C13A H13A . . 107.8 ?
    P2A C13A H13B . . 107.8 ?
    P1A C13A H13B . . 107.8 ?
    H13A C13A H13B . . 107.1 ?
    C19A C14A C15A . . 119.4(2) ?
    C19A C14A P2A . . 119.82(19) ?
    C15A C14A P2A . . 120.64(19) ?
    C16A C15A C14A . . 118.1(2) ?
    C16A C15A C28A . . 118.8(2) ?
    C14A C15A C28A . . 123.0(2) ?
    C17A C16A C15A . . 122.2(3) ?
    C17A C16A H16A . . 118.9 ?
    C15A C16A H16A . . 118.9 ?
    C16A C17A C18A . . 119.8(3) ?
    C16A C17A H17A . . 120.1 ?
    C18A C17A H17A . . 120.1 ?
    C19A C18A C17A . . 119.4(3) ?
    C19A C18A H18A . . 120.3 ?
    C17A C18A H18A . . 120.3 ?
    C18A C19A C14A . . 121.0(3) ?
    C18A C19A H19A . . 119.5 ?
    C14A C19A H19A . . 119.5 ?
    C25A C20A C21A . . 118.7(3) ?
    C25A C20A P2A . . 115.9(2) ?
    C21A C20A P2A . . 125.3(2) ?
    C22A C21A C20A . . 118.3(3) ?
    C22A C21A C29A . . 118.0(3) ?
    C20A C21A C29A . . 123.7(3) ?
    C23A C22A C21A . . 122.1(3) ?
    C23A C22A H22A . . 118.9 ?
    C21A C22A H22A . . 118.9 ?
    C24A C23A C22A . . 119.7(3) ?
    C24A C23A H23A . . 120.2 ?
    C22A C23A H23A . . 120.2 ?
    C23A C24A C25A . . 119.1(3) ?
    C23A C24A H24A . . 120.5 ?
    C25A C24A H24A . . 120.5 ?
    C20A C25A C24A . . 122.1(3) ?
    C20A C25A H25A . . 118.9 ?
    C24A C25A H25A . . 118.9 ?
    C2A C26A H26A . . 109.5 ?
    C2A C26A H26B . . 109.5 ?
    H26A C26A H26B . . 109.5 ?
    C2A C26A H26C . . 109.5 ?
    H26A C26A H26C . . 109.5 ?
    H26B C26A H26C . . 109.5 ?
    C8A C27A H27A . . 109.5 ?
    C8A C27A H27B . . 109.5 ?
    H27A C27A H27B . . 109.5 ?
    C8A C27A H27C . . 109.5 ?
    H27A C27A H27C . . 109.5 ?
    H27B C27A H27C . . 109.5 ?
    C15A C28A H28A . . 109.5 ?
    C15A C28A H28B . . 109.5 ?
    H28A C28A H28B . . 109.5 ?
    C15A C28A H28C . . 109.5 ?
    H28A C28A H28C . . 109.5 ?
    H28B C28A H28C . . 109.5 ?
    C21A C29A H29A . . 109.5 ?
    C21A C29A H29B . . 109.5 ?
    H29A C29A H29B . . 109.5 ?
    C21A C29A H29C . . 109.5 ?
    H29A C29A H29C . . 109.5 ?
    H29B C29A H29C . . 109.5 ?
    O1A C30A Ru1A . . 173.6(2) ?
    O2A C31A Ru1A . . 173.0(2) ?
    O3A C32A Ru1A . . 179.4(3) ?
    O4A C33A Ru2A . . 173.2(2) ?
    O5A C34A Ru2A . . 172.5(2) ?
    O6A C35A Ru2A . . 178.7(3) ?
    O7A C36A Ru3A . . 172.2(3) ?
    O8A C37A Ru3A . . 172.4(3) ?
    O9A C38A Ru3A . . 178.2(3) ?
    O10A C39A Ru3A . . 179.1(3) ?
    C32B Ru1B C30B . . 88.74(11) ?
    C32B Ru1B C31B . . 91.19(11) ?
    C30B Ru1B C31B . . 172.66(11) ?
    C32B Ru1B P1B . . 102.27(8) ?
    C30B Ru1B P1B . . 91.44(8) ?
    C31B Ru1B P1B . . 95.74(8) ?
    C32B Ru1B Ru2B . . 165.78(8) ?
    C30B Ru1B Ru2B . . 95.00(8) ?
    C31B Ru1B Ru2B . . 83.35(7) ?
    P1B Ru1B Ru2B . . 91.367(17) ?
    C32B Ru1B Ru3B . . 107.27(8) ?
    C30B Ru1B Ru3B . . 82.15(8) ?
    C31B Ru1B Ru3B . . 90.87(7) ?
    P1B Ru1B Ru3B . . 149.568(17) ?
    Ru2B Ru1B Ru3B . . 59.886(7) ?
    C35B Ru2B C34B . . 89.26(11) ?
    C35B Ru2B C33B . . 91.97(11) ?
    C34B Ru2B C33B . . 175.99(11) ?
    C35B Ru2B P2B . . 105.74(8) ?
    C34B Ru2B P2B . . 89.41(7) ?
    C33B Ru2B P2B . . 93.92(8) ?
    C35B Ru2B Ru1B . . 160.45(8) ?
    C34B Ru2B Ru1B . . 93.99(7) ?
    C33B Ru2B Ru1B . . 83.58(7) ?
    P2B Ru2B Ru1B . . 93.579(17) ?
    C35B Ru2B Ru3B . . 101.25(8) ?
    C34B Ru2B Ru3B . . 82.08(7) ?
    C33B Ru2B Ru3B . . 93.94(8) ?
    P2B Ru2B Ru3B . . 151.558(18) ?
    Ru1B Ru2B Ru3B . . 60.275(7) ?
    C38B Ru3B C39B . . 104.77(13) ?
    C38B Ru3B C36B . . 93.83(13) ?
    C39B Ru3B C36B . . 88.26(13) ?
    C38B Ru3B C37B . . 91.40(12) ?
    C39B Ru3B C37B . . 89.77(12) ?
    C36B Ru3B C37B . . 174.73(12) ?
    C38B Ru3B Ru2B . . 152.18(9) ?
    C39B Ru3B Ru2B . . 102.29(9) ?
    C36B Ru3B Ru2B . . 80.57(9) ?
    C37B Ru3B Ru2B . . 95.08(8) ?
    C38B Ru3B Ru1B . . 93.62(8) ?
    C39B Ru3B Ru1B . . 161.40(9) ?
    C36B Ru3B Ru1B . . 93.28(9) ?
    C37B Ru3B Ru1B . . 87.04(8) ?
    Ru2B Ru3B Ru1B . . 59.839(8) ?
    C1B P1B C13B . . 104.00(12) ?
    C1B P1B C7B . . 107.70(11) ?
    C13B P1B C7B . . 96.33(11) ?
    C1B P1B Ru1B . . 112.59(8) ?
    C13B P1B Ru1B . . 114.74(8) ?
    C7B P1B Ru1B . . 119.41(8) ?
    C14B P2B C20B . . 105.50(11) ?
    C14B P2B C13B . . 100.68(12) ?
    C20B P2B C13B . . 103.39(11) ?
    C14B P2B Ru2B . . 119.59(9) ?
    C20B P2B Ru2B . . 111.42(8) ?
    C13B P2B Ru2B . . 114.50(8) ?
    C6B C1B C2B . . 119.4(2) ?
    C6B C1B P1B . . 119.59(19) ?
    C2B C1B P1B . . 120.94(19) ?
    C3B C2B C1B . . 118.2(2) ?
    C3B C2B C26B . . 118.7(2) ?
    C1B C2B C26B . . 123.1(2) ?
    C4B C3B C2B . . 121.9(3) ?
    C4B C3B H3BA . . 119.1 ?
    C2B C3B H3BA . . 119.1 ?
    C3B C4B C5B . . 119.9(3) ?
    C3B C4B H4BA . . 120.1 ?
    C5B C4B H4BA . . 120.1 ?
    C4B C5B C6B . . 119.3(3) ?
    C4B C5B H5BA . . 120.3 ?
    C6B C5B H5BA . . 120.3 ?
    C5B C6B C1B . . 121.4(3) ?
    C5B C6B H6BA . . 119.3 ?
    C1B C6B H6BA . . 119.3 ?
    C12B C7B C8B . . 119.2(2) ?
    C12B C7B P1B . . 114.88(18) ?
    C8B C7B P1B . . 125.31(19) ?
    C9B C8B C7B . . 117.6(2) ?
    C9B C8B C27B . . 117.5(2) ?
    C7B C8B C27B . . 124.9(2) ?
    C8B C9B C10B . . 123.0(3) ?
    C8B C9B H9BA . . 118.5 ?
    C10B C9B H9BA . . 118.5 ?
    C11B C10B C9B . . 119.1(3) ?
    C11B C10B H10B . . 120.5 ?
    C9B C10B H10B . . 120.5 ?
    C10B C11B C12B . . 119.2(3) ?
    C10B C11B H11B . . 120.4 ?
    C12B C11B H11B . . 120.4 ?
    C11B C12B C7B . . 121.9(2) ?
    C11B C12B H12B . . 119.0 ?
    C7B C12B H12B . . 119.0 ?
    P1B C13B P2B . . 117.59(14) ?
    P1B C13B H13C . . 107.9 ?
    P2B C13B H13C . . 107.9 ?
    P1B C13B H13D . . 107.9 ?
    P2B C13B H13D . . 107.9 ?
    H13C C13B H13D . . 107.2 ?
    C19B C14B C15B . . 119.1(2) ?
    C19B C14B P2B . . 117.6(2) ?
    C15B C14B P2B . . 123.3(2) ?
    C16B C15B C14B . . 117.6(3) ?
    C16B C15B C28B . . 118.4(3) ?
    C14B C15B C28B . . 124.1(2) ?
    C17B C16B C15B . . 122.6(3) ?
    C17B C16B H16B . . 118.7 ?
    C15B C16B H16B . . 118.7 ?
    C16B C17B C18B . . 119.9(3) ?
    C16B C17B H17B . . 120.1 ?
    C18B C17B H17B . . 120.1 ?
    C17B C18B C19B . . 119.4(3) ?
    C17B C18B H18B . . 120.3 ?
    C19B C18B H18B . . 120.3 ?
    C18B C19B C14B . . 121.4(3) ?
    C18B C19B H19B . . 119.3 ?
    C14B C19B H19B . . 119.3 ?
    C21B C20B C25B . . 118.8(2) ?
    C21B C20B P2B . . 120.95(18) ?
    C25B C20B P2B . . 120.01(19) ?
    C22B C21B C20B . . 118.6(2) ?
    C22B C21B C29B . . 117.7(2) ?
    C20B C21B C29B . . 123.7(2) ?
    C23B C22B C21B . . 122.3(3) ?
    C23B C22B H22B . . 118.8 ?
    C21B C22B H22B . . 118.8 ?
    C22B C23B C24B . . 119.2(3) ?
    C22B C23B H23B . . 120.4 ?
    C24B C23B H23B . . 120.4 ?
    C25B C24B C23B . . 119.7(3) ?
    C25B C24B H24B . . 120.1 ?
    C23B C24B H24B . . 120.1 ?
    C24B C25B C20B . . 121.3(3) ?
    C24B C25B H25B . . 119.4 ?
    C20B C25B H25B . . 119.4 ?
    C2B C26B H26D . . 109.5 ?
    C2B C26B H26E . . 109.5 ?
    H26D C26B H26E . . 109.5 ?
    C2B C26B H26F . . 109.5 ?
    H26D C26B H26F . . 109.5 ?
    H26E C26B H26F . . 109.5 ?
    C8B C27B H27D . . 109.5 ?
    C8B C27B H27E . . 109.5 ?
    H27D C27B H27E . . 109.5 ?
    C8B C27B H27F . . 109.5 ?
    H27D C27B H27F . . 109.5 ?
    H27E C27B H27F . . 109.5 ?
    C15B C28B H28D . . 109.5 ?
    C15B C28B H28E . . 109.5 ?
    H28D C28B H28E . . 109.5 ?
    C15B C28B H28F . . 109.5 ?
    H28D C28B H28F . . 109.5 ?
    H28E C28B H28F . . 109.5 ?
    C21B C29B H29D . . 109.5 ?
    C21B C29B H29E . . 109.5 ?
    H29D C29B H29E . . 109.5 ?
    C21B C29B H29F . . 109.5 ?
    H29D C29B H29F . . 109.5 ?
    H29E C29B H29F . . 109.5 ?
    O1B C30B Ru1B . . 172.9(2) ?
    O2B C31B Ru1B . . 173.6(2) ?
    O3B C32B Ru1B . . 178.7(2) ?
    O4B C33B Ru2B . . 173.8(2) ?
    O5B C34B Ru2B . . 173.5(2) ?
    O6B C35B Ru2B . . 178.1(3) ?
    O7B C36B Ru3B . . 171.9(3) ?
    O8B C37B Ru3B . . 172.4(2) ?
    O9B C38B Ru3B . . 178.4(3) ?
    O10B C39B Ru3B . . 178.6(3) ?
    C40 O11 H11O . . 109.5 ?
    O11 C40 H40A . . 109.5 ?
    O11 C40 H40B . . 109.5 ?
    H40A C40 H40B . . 109.5 ?
    O11 C40 H40C . . 109.5 ?
    H40A C40 H40C . . 109.5 ?
    H40B C40 H40C . . 109.5 ?
loop_
    _geom_torsion_atom_site_label_1
    _geom_torsion_atom_site_label_2
    _geom_torsion_atom_site_label_3
    _geom_torsion_atom_site_label_4
    _geom_torsion_site_symmetry_1
    _geom_torsion_site_symmetry_2
    _geom_torsion_site_symmetry_3
    _geom_torsion_site_symmetry_4
    _geom_torsion
    _geom_torsion_publ_flag
    C32A Ru1A Ru2A C35A . . . . 53.6(4) ?
    C30A Ru1A Ru2A C35A . . . . -52.7(3) ?
    C31A Ru1A Ru2A C35A . . . . 121.5(3) ?
    P1A Ru1A Ru2A C35A . . . . -144.3(2) ?
    Ru3A Ru1A Ru2A C35A . . . . 26.8(2) ?
    C32A Ru1A Ru2A C33A . . . . 126.4(3) ?
    C30A Ru1A Ru2A C33A . . . . 20.02(11) ?
    C31A Ru1A Ru2A C33A . . . . -165.78(11) ?
    P1A Ru1A Ru2A C33A . . . . -71.52(8) ?
    Ru3A Ru1A Ru2A C33A . . . . 99.59(8) ?
    C32A Ru1A Ru2A C34A . . . . -51.5(3) ?
    C30A Ru1A Ru2A C34A . . . . -157.84(11) ?
    C31A Ru1A Ru2A C34A . . . . 16.35(11) ?
    P1A Ru1A Ru2A C34A . . . . 110.61(8) ?
    Ru3A Ru1A Ru2A C34A . . . . -78.28(8) ?
    C32A Ru1A Ru2A P2A . . . . -142.1(3) ?
    C30A Ru1A Ru2A P2A . . . . 111.54(8) ?
    C31A Ru1A Ru2A P2A . . . . -74.27(8) ?
    P1A Ru1A Ru2A P2A . . . . 20.00(2) ?
    Ru3A Ru1A Ru2A P2A . . . . -168.890(18) ?
    C32A Ru1A Ru2A Ru3A . . . . 26.8(3) ?
    C30A Ru1A Ru2A Ru3A . . . . -79.57(8) ?
    C31A Ru1A Ru2A Ru3A . . . . 94.62(8) ?
    P1A Ru1A Ru2A Ru3A . . . . -171.113(17) ?
    C35A Ru2A Ru3A C38A . . . . -151.75(19) ?
    C33A Ru2A Ru3A C38A . . . . -58.48(19) ?
    C34A Ru2A Ru3A C38A . . . . 120.59(19) ?
    P2A Ru2A Ru3A C38A . . . . 42.61(18) ?
    Ru1A Ru2A Ru3A C38A . . . . 19.26(17) ?
    C35A Ru2A Ru3A C39A . . . . 14.99(13) ?
    C33A Ru2A Ru3A C39A . . . . 108.25(13) ?
    C34A Ru2A Ru3A C39A . . . . -72.68(13) ?
    P2A Ru2A Ru3A C39A . . . . -150.65(11) ?
    Ru1A Ru2A Ru3A C39A . . . . -174.00(10) ?
    C35A Ru2A Ru3A C36A . . . . -72.46(12) ?
    C33A Ru2A Ru3A C36A . . . . 20.81(12) ?
    C34A Ru2A Ru3A C36A . . . . -160.12(12) ?
    P2A Ru2A Ru3A C36A . . . . 121.90(10) ?
    Ru1A Ru2A Ru3A C36A . . . . 98.55(9) ?
    C35A Ru2A Ru3A C37A . . . . 104.87(12) ?
    C33A Ru2A Ru3A C37A . . . . -161.86(11) ?
    C34A Ru2A Ru3A C37A . . . . 17.21(11) ?
    P2A Ru2A Ru3A C37A . . . . -60.77(9) ?
    Ru1A Ru2A Ru3A C37A . . . . -84.12(8) ?
    C35A Ru2A Ru3A Ru1A . . . . -171.01(8) ?
    C33A Ru2A Ru3A Ru1A . . . . -77.74(7) ?
    C34A Ru2A Ru3A Ru1A . . . . 101.33(7) ?
    P2A Ru2A Ru3A Ru1A . . . . 23.35(4) ?
    C32A Ru1A Ru3A C38A . . . . 17.06(12) ?
    C30A Ru1A Ru3A C38A . . . . -70.02(11) ?
    C31A Ru1A Ru3A C38A . . . . 108.97(11) ?
    P1A Ru1A Ru3A C38A . . . . -151.89(9) ?
    Ru2A Ru1A Ru3A C38A . . . . -170.87(8) ?
    C32A Ru1A Ru3A C39A . . . . -154.2(3) ?
    C30A Ru1A Ru3A C39A . . . . 118.7(3) ?
    C31A Ru1A Ru3A C39A . . . . -62.3(3) ?
    P1A Ru1A Ru3A C39A . . . . 36.8(3) ?
    Ru2A Ru1A Ru3A C39A . . . . 17.8(3) ?
    C32A Ru1A Ru3A C36A . . . . 109.75(12) ?
    C30A Ru1A Ru3A C36A . . . . 22.67(12) ?
    C31A Ru1A Ru3A C36A . . . . -158.34(12) ?
    P1A Ru1A Ru3A C36A . . . . -59.20(10) ?
    Ru2A Ru1A Ru3A C36A . . . . -78.18(10) ?
    C32A Ru1A Ru3A C37A . . . . -74.84(11) ?
    C30A Ru1A Ru3A C37A . . . . -161.92(11) ?
    C31A Ru1A Ru3A C37A . . . . 17.07(11) ?
    P1A Ru1A Ru3A C37A . . . . 116.20(9) ?
    Ru2A Ru1A Ru3A C37A . . . . 97.23(8) ?
    C32A Ru1A Ru3A Ru2A . . . . -172.07(8) ?
    C30A Ru1A Ru3A Ru2A . . . . 100.85(8) ?
    C31A Ru1A Ru3A Ru2A . . . . -80.16(8) ?
    P1A Ru1A Ru3A Ru2A . . . . 18.98(4) ?
    C32A Ru1A P1A C7A . . . . -81.13(12) ?
    C30A Ru1A P1A C7A . . . . 7.74(11) ?
    C31A Ru1A P1A C7A . . . . -174.25(11) ?
    Ru2A Ru1A P1A C7A . . . . 104.24(9) ?
    Ru3A Ru1A P1A C7A . . . . 87.90(9) ?
    C32A Ru1A P1A C1A . . . . 43.95(12) ?
    C30A Ru1A P1A C1A . . . . 132.82(12) ?
    C31A Ru1A P1A C1A . . . . -49.17(12) ?
    Ru2A Ru1A P1A C1A . . . . -130.68(9) ?
    Ru3A Ru1A P1A C1A . . . . -147.02(9) ?
    C32A Ru1A P1A C13A . . . . 161.67(12) ?
    C30A Ru1A P1A C13A . . . . -109.47(12) ?
    C31A Ru1A P1A C13A . . . . 68.54(12) ?
    Ru2A Ru1A P1A C13A . . . . -12.97(9) ?
    Ru3A Ru1A P1A C13A . . . . -29.31(11) ?
    C35A Ru2A P2A C14A . . . . -93.15(12) ?
    C33A Ru2A P2A C14A . . . . 173.81(11) ?
    C34A Ru2A P2A C14A . . . . -3.94(12) ?
    Ru3A Ru2A P2A C14A . . . . 72.19(10) ?
    Ru1A Ru2A P2A C14A . . . . 92.34(9) ?
    C35A Ru2A P2A C13A . . . . 148.23(12) ?
    C33A Ru2A P2A C13A . . . . 55.18(12) ?
    C34A Ru2A P2A C13A . . . . -122.56(12) ?
    Ru3A Ru2A P2A C13A . . . . -46.43(10) ?
    Ru1A Ru2A P2A C13A . . . . -26.28(9) ?
    C35A Ru2A P2A C20A . . . . 32.63(13) ?
    C33A Ru2A P2A C20A . . . . -60.41(12) ?
    C34A Ru2A P2A C20A . . . . 121.84(12) ?
    Ru3A Ru2A P2A C20A . . . . -162.03(9) ?
    Ru1A Ru2A P2A C20A . . . . -141.87(10) ?
    C7A P1A C1A C6A . . . . 135.0(2) ?
    C13A P1A C1A C6A . . . . -118.4(2) ?
    Ru1A P1A C1A C6A . . . . 7.1(2) ?
    C7A P1A C1A C2A . . . . -49.2(2) ?
    C13A P1A C1A C2A . . . . 57.4(2) ?
    Ru1A P1A C1A C2A . . . . -177.12(19) ?
    C6A C1A C2A C3A . . . . 1.9(4) ?
    P1A C1A C2A C3A . . . . -173.7(2) ?
    C6A C1A C2A C26A . . . . -175.1(3) ?
    P1A C1A C2A C26A . . . . 9.2(4) ?
    C1A C2A C3A C4A . . . . 0.2(4) ?
    C26A C2A C3A C4A . . . . 177.4(3) ?
    C2A C3A C4A C5A . . . . -2.0(5) ?
    C3A C4A C5A C6A . . . . 1.7(4) ?
    C4A C5A C6A C1A . . . . 0.5(4) ?
    C2A C1A C6A C5A . . . . -2.3(4) ?
    P1A C1A C6A C5A . . . . 173.6(2) ?
    C1A P1A C7A C12A . . . . 135.6(2) ?
    C13A P1A C7A C12A . . . . 31.1(2) ?
    Ru1A P1A C7A C12A . . . . -93.2(2) ?
    C1A P1A C7A C8A . . . . -48.8(2) ?
    C13A P1A C7A C8A . . . . -153.3(2) ?
    Ru1A P1A C7A C8A . . . . 82.4(2) ?
    C12A C7A C8A C9A . . . . -2.9(4) ?
    P1A C7A C8A C9A . . . . -178.5(2) ?
    C12A C7A C8A C27A . . . . 177.3(3) ?
    P1A C7A C8A C27A . . . . 1.7(4) ?
    C7A C8A C9A C10A . . . . 1.1(4) ?
    C27A C8A C9A C10A . . . . -179.0(3) ?
    C8A C9A C10A C11A . . . . 1.4(4) ?
    C9A C10A C11A C12A . . . . -2.2(4) ?
    C10A C11A C12A C7A . . . . 0.4(4) ?
    C8A C7A C12A C11A . . . . 2.2(4) ?
    P1A C7A C12A C11A . . . . 177.9(2) ?
    C14A P2A C13A P1A . . . . -100.89(16) ?
    C20A P2A C13A P1A . . . . 148.82(15) ?
    Ru2A P2A C13A P1A . . . . 22.80(18) ?
    C7A P1A C13A P2A . . . . -125.87(15) ?
    C1A P1A C13A P2A . . . . 124.39(15) ?
    Ru1A P1A C13A P2A . . . . -3.25(18) ?
    C13A P2A C14A C19A . . . . 23.7(2) ?
    C20A P2A C14A C19A . . . . 128.2(2) ?
    Ru2A P2A C14A C19A . . . . -100.5(2) ?
    C13A P2A C14A C15A . . . . -160.4(2) ?
    C20A P2A C14A C15A . . . . -56.0(2) ?
    Ru2A P2A C14A C15A . . . . 75.3(2) ?
    C19A C14A C15A C16A . . . . -3.0(4) ?
    P2A C14A C15A C16A . . . . -178.8(2) ?
    C19A C14A C15A C28A . . . . 178.8(3) ?
    P2A C14A C15A C28A . . . . 2.9(4) ?
    C14A C15A C16A C17A . . . . 1.6(4) ?
    C28A C15A C16A C17A . . . . 180.0(3) ?
    C15A C16A C17A C18A . . . . 0.8(5) ?
    C16A C17A C18A C19A . . . . -1.9(4) ?
    C17A C18A C19A C14A . . . . 0.5(4) ?
    C15A C14A C19A C18A . . . . 1.9(4) ?
    P2A C14A C19A C18A . . . . 177.8(2) ?
    C14A P2A C20A C25A . . . . 143.5(2) ?
    C13A P2A C20A C25A . . . . -108.7(2) ?
    Ru2A P2A C20A C25A . . . . 14.7(2) ?
    C14A P2A C20A C21A . . . . -41.6(3) ?
    C13A P2A C20A C21A . . . . 66.3(3) ?
    Ru2A P2A C20A C21A . . . . -170.3(2) ?
    C25A C20A C21A C22A . . . . -2.5(5) ?
    P2A C20A C21A C22A . . . . -177.4(3) ?
    C25A C20A C21A C29A . . . . 178.0(3) ?
    P2A C20A C21A C29A . . . . 3.2(5) ?
    C20A C21A C22A C23A . . . . 2.9(6) ?
    C29A C21A C22A C23A . . . . -177.7(4) ?
    C21A C22A C23A C24A . . . . -0.9(6) ?
    C22A C23A C24A C25A . . . . -1.4(5) ?
    C21A C20A C25A C24A . . . . 0.3(4) ?
    P2A C20A C25A C24A . . . . 175.6(2) ?
    C23A C24A C25A C20A . . . . 1.7(4) ?
    C32B Ru1B Ru2B C35B . . . . -47.5(4) ?
    C30B Ru1B Ru2B C35B . . . . 57.3(3) ?
    C31B Ru1B Ru2B C35B . . . . -115.5(2) ?
    P1B Ru1B Ru2B C35B . . . . 148.9(2) ?
    Ru3B Ru1B Ru2B C35B . . . . -20.6(2) ?
    C32B Ru1B Ru2B C34B . . . . 51.6(3) ?
    C30B Ru1B Ru2B C34B . . . . 156.44(11) ?
    C31B Ru1B Ru2B C34B . . . . -16.36(10) ?
    P1B Ru1B Ru2B C34B . . . . -111.99(8) ?
    Ru3B Ru1B Ru2B C34B . . . . 78.53(7) ?
    C32B Ru1B Ru2B C33B . . . . -125.2(3) ?
    C30B Ru1B Ru2B C33B . . . . -20.35(11) ?
    C31B Ru1B Ru2B C33B . . . . 166.84(11) ?
    P1B Ru1B Ru2B C33B . . . . 71.22(8) ?
    Ru3B Ru1B Ru2B C33B . . . . -98.27(8) ?
    C32B Ru1B Ru2B P2B . . . . 141.3(3) ?
    C30B Ru1B Ru2B P2B . . . . -113.90(8) ?
    C31B Ru1B Ru2B P2B . . . . 73.29(8) ?
    P1B Ru1B Ru2B P2B . . . . -22.33(2) ?
    Ru3B Ru1B Ru2B P2B . . . . 168.180(18) ?
    C32B Ru1B Ru2B Ru3B . . . . -26.9(3) ?
    C30B Ru1B Ru2B Ru3B . . . . 77.92(8) ?
    C31B Ru1B Ru2B Ru3B . . . . -94.89(7) ?
    P1B Ru1B Ru2B Ru3B . . . . 169.488(18) ?
    C35B Ru2B Ru3B C38B . . . . 153.9(2) ?
    C34B Ru2B Ru3B C38B . . . . -118.4(2) ?
    C33B Ru2B Ru3B C38B . . . . 61.1(2) ?
    P2B Ru2B Ru3B C38B . . . . -44.60(19) ?
    Ru1B Ru2B Ru3B C38B . . . . -19.18(18) ?
    C35B Ru2B Ru3B C39B . . . . -12.43(12) ?
    C34B Ru2B Ru3B C39B . . . . 75.23(12) ?
    C33B Ru2B Ru3B C39B . . . . -105.23(12) ?
    P2B Ru2B Ru3B C39B . . . . 149.04(10) ?
    Ru1B Ru2B Ru3B C39B . . . . 174.46(10) ?
    C35B Ru2B Ru3B C36B . . . . 73.70(12) ?
    C34B Ru2B Ru3B C36B . . . . 161.35(12) ?
    C33B Ru2B Ru3B C36B . . . . -19.11(12) ?
    P2B Ru2B Ru3B C36B . . . . -124.84(10) ?
    Ru1B Ru2B Ru3B C36B . . . . -99.42(10) ?
    C35B Ru2B Ru3B C37B . . . . -103.30(11) ?
    C34B Ru2B Ru3B C37B . . . . -15.64(11) ?
    C33B Ru2B Ru3B C37B . . . . 163.90(11) ?
    P2B Ru2B Ru3B C37B . . . . 58.17(9) ?
    Ru1B Ru2B Ru3B C37B . . . . 83.59(8) ?
    C35B Ru2B Ru3B Ru1B . . . . 173.11(8) ?
    C34B Ru2B Ru3B Ru1B . . . . -99.23(7) ?
    C33B Ru2B Ru3B Ru1B . . . . 80.31(7) ?
    P2B Ru2B Ru3B Ru1B . . . . -25.42(4) ?
    C32B Ru1B Ru3B C38B . . . . -15.52(12) ?
    C30B Ru1B Ru3B C38B . . . . 70.69(12) ?
    C31B Ru1B Ru3B C38B . . . . -107.04(11) ?
    P1B Ru1B Ru3B C38B . . . . 150.06(9) ?
    Ru2B Ru1B Ru3B C38B . . . . 171.16(9) ?
    C32B Ru1B Ru3B C39B . . . . 156.1(3) ?
    C30B Ru1B Ru3B C39B . . . . -117.7(3) ?
    C31B Ru1B Ru3B C39B . . . . 64.6(3) ?
    P1B Ru1B Ru3B C39B . . . . -38.3(3) ?
    Ru2B Ru1B Ru3B C39B . . . . -17.2(3) ?
    C32B Ru1B Ru3B C36B . . . . -109.58(12) ?
    C30B Ru1B Ru3B C36B . . . . -23.36(12) ?
    C31B Ru1B Ru3B C36B . . . . 158.91(12) ?
    P1B Ru1B Ru3B C36B . . . . 56.00(10) ?
    Ru2B Ru1B Ru3B C36B . . . . 77.11(9) ?
    C32B Ru1B Ru3B C37B . . . . 75.69(11) ?
    C30B Ru1B Ru3B C37B . . . . 161.91(11) ?
    C31B Ru1B Ru3B C37B . . . . -15.82(11) ?
    P1B Ru1B Ru3B C37B . . . . -118.73(9) ?
    Ru2B Ru1B Ru3B C37B . . . . -97.62(8) ?
    C32B Ru1B Ru3B Ru2B . . . . 173.32(8) ?
    C30B Ru1B Ru3B Ru2B . . . . -100.47(8) ?
    C31B Ru1B Ru3B Ru2B . . . . 81.80(8) ?
    P1B Ru1B Ru3B Ru2B . . . . -21.10(3) ?
    C32B Ru1B P1B C1B . . . . 93.21(12) ?
    C30B Ru1B P1B C1B . . . . 4.18(12) ?
    C31B Ru1B P1B C1B . . . . -174.31(11) ?
    Ru2B Ru1B P1B C1B . . . . -90.86(9) ?
    Ru3B Ru1B P1B C1B . . . . -72.70(10) ?
    C32B Ru1B P1B C13B . . . . -148.09(12) ?
    C30B Ru1B P1B C13B . . . . 122.88(12) ?
    C31B Ru1B P1B C13B . . . . -55.61(12) ?
    Ru2B Ru1B P1B C13B . . . . 27.84(10) ?
    Ru3B Ru1B P1B C13B . . . . 46.00(11) ?
    C32B Ru1B P1B C7B . . . . -34.56(12) ?
    C30B Ru1B P1B C7B . . . . -123.59(12) ?
    C31B Ru1B P1B C7B . . . . 57.91(12) ?
    Ru2B Ru1B P1B C7B . . . . 141.37(9) ?
    Ru3B Ru1B P1B C7B . . . . 159.52(9) ?
    C35B Ru2B P2B C14B . . . . -41.26(12) ?
    C34B Ru2B P2B C14B . . . . -130.33(12) ?
    C33B Ru2B P2B C14B . . . . 51.90(12) ?
    Ru1B Ru2B P2B C14B . . . . 135.70(9) ?
    Ru3B Ru2B P2B C14B . . . . 157.64(9) ?
    C35B Ru2B P2B C20B . . . . 82.31(12) ?
    C34B Ru2B P2B C20B . . . . -6.76(11) ?
    C33B Ru2B P2B C20B . . . . 175.47(11) ?
    Ru1B Ru2B P2B C20B . . . . -100.73(9) ?
    Ru3B Ru2B P2B C20B . . . . -78.79(9) ?
    C35B Ru2B P2B C13B . . . . -160.80(12) ?
    C34B Ru2B P2B C13B . . . . 110.13(12) ?
    C33B Ru2B P2B C13B . . . . -67.64(12) ?
    Ru1B Ru2B P2B C13B . . . . 16.16(10) ?
    Ru3B Ru2B P2B C13B . . . . 38.09(11) ?
    C13B P1B C1B C6B . . . . -24.2(2) ?
    C7B P1B C1B C6B . . . . -125.7(2) ?
    Ru1B P1B C1B C6B . . . . 100.6(2) ?
    C13B P1B C1B C2B . . . . 159.3(2) ?
    C7B P1B C1B C2B . . . . 57.9(2) ?
    Ru1B P1B C1B C2B . . . . -75.9(2) ?
    C6B C1B C2B C3B . . . . 3.0(4) ?
    P1B C1B C2B C3B . . . . 179.48(19) ?
    C6B C1B C2B C26B . . . . -178.9(3) ?
    P1B C1B C2B C26B . . . . -2.4(4) ?
    C1B C2B C3B C4B . . . . -2.2(4) ?
    C26B C2B C3B C4B . . . . 179.6(3) ?
    C2B C3B C4B C5B . . . . 0.0(4) ?
    C3B C4B C5B C6B . . . . 1.4(4) ?
    C4B C5B C6B C1B . . . . -0.5(4) ?
    C2B C1B C6B C5B . . . . -1.7(4) ?
    P1B C1B C6B C5B . . . . -178.2(2) ?
    C1B P1B C7B C12B . . . . -152.72(19) ?
    C13B P1B C7B C12B . . . . 100.4(2) ?
    Ru1B P1B C7B C12B . . . . -22.7(2) ?
    C1B P1B C7B C8B . . . . 36.6(2) ?
    C13B P1B C7B C8B . . . . -70.3(2) ?
    Ru1B P1B C7B C8B . . . . 166.63(18) ?
    C12B C7B C8B C9B . . . . -0.7(4) ?
    P1B C7B C8B C9B . . . . 169.6(2) ?
    C12B C7B C8B C27B . . . . -179.9(2) ?
    P1B C7B C8B C27B . . . . -9.6(4) ?
    C7B C8B C9B C10B . . . . -0.9(4) ?
    C27B C8B C9B C10B . . . . 178.3(3) ?
    C8B C9B C10B C11B . . . . 1.2(4) ?
    C9B C10B C11B C12B . . . . 0.2(4) ?
    C10B C11B C12B C7B . . . . -1.9(4) ?
    C8B C7B C12B C11B . . . . 2.2(4) ?
    P1B C7B C12B C11B . . . . -169.1(2) ?
    C1B P1B C13B P2B . . . . 100.90(16) ?
    C7B P1B C13B P2B . . . . -149.05(15) ?
    Ru1B P1B C13B P2B . . . . -22.53(18) ?
    C14B P2B C13B P1B . . . . -129.22(15) ?
    C20B P2B C13B P1B . . . . 121.84(15) ?
    Ru2B P2B C13B P1B . . . . 0.44(18) ?
    C20B P2B C14B C19B . . . . -132.4(2) ?
    C13B P2B C14B C19B . . . . 120.3(2) ?
    Ru2B P2B C14B C19B . . . . -6.0(2) ?
    C20B P2B C14B C15B . . . . 48.4(2) ?
    C13B P2B C14B C15B . . . . -58.9(2) ?
    Ru2B P2B C14B C15B . . . . 174.80(18) ?
    C19B C14B C15B C16B . . . . 0.5(4) ?
    P2B C14B C15B C16B . . . . 179.7(2) ?
    C19B C14B C15B C28B . . . . -179.6(3) ?
    P2B C14B C15B C28B . . . . -0.4(4) ?
    C14B C15B C16B C17B . . . . -1.0(5) ?
    C28B C15B C16B C17B . . . . 179.1(3) ?
    C15B C16B C17B C18B . . . . 0.1(5) ?
    C16B C17B C18B C19B . . . . 1.3(5) ?
    C17B C18B C19B C14B . . . . -1.8(5) ?
    C15B C14B C19B C18B . . . . 0.9(4) ?
    P2B C14B C19B C18B . . . . -178.4(2) ?
    C14B P2B C20B C21B . . . . 51.6(2) ?
    C13B P2B C20B C21B . . . . 156.9(2) ?
    Ru2B P2B C20B C21B . . . . -79.6(2) ?
    C14B P2B C20B C25B . . . . -134.1(2) ?
    C13B P2B C20B C25B . . . . -28.8(2) ?
    Ru2B P2B C20B C25B . . . . 94.7(2) ?
    C25B C20B C21B C22B . . . . 2.1(4) ?
    P2B C20B C21B C22B . . . . 176.54(19) ?
    C25B C20B C21B C29B . . . . -177.0(2) ?
    P2B C20B C21B C29B . . . . -2.7(4) ?
    C20B C21B C22B C23B . . . . -1.1(4) ?
    C29B C21B C22B C23B . . . . 178.1(3) ?
    C21B C22B C23B C24B . . . . -0.4(4) ?
    C22B C23B C24B C25B . . . . 0.8(4) ?
    C23B C24B C25B C20B . . . . 0.3(4) ?
    C21B C20B C25B C24B . . . . -1.8(4) ?
    P2B C20B C25B C24B . . . . -176.2(2) ?
loop_
    _geom_hbond_atom_site_label_D
    _geom_hbond_atom_site_label_H
    _geom_hbond_atom_site_label_A
    _geom_hbond_site_symmetry_A
    _geom_hbond_distance_DH
    _geom_hbond_distance_HA
    _geom_hbond_distance_DA
    _geom_hbond_angle_DHA
    _geom_hbond_publ_flag
    C11B H11B O1B 4_566 0.93 2.54 3.251(3) 134 yes
    C24A H24A O5A 4_576 0.93 2.49 3.240(4) 138 yes
    C29A H29B Cg1 1_555 0.96 2.96 3.702(4) 135 y
