# Supplementary material for: [μ-Bis(di-o-tolyl­phosphan­yl)methane-1:2κ2 P:P′]deca­carbonyl-1κ3 C,2κ3 C,3κ4 C-triangulo-triruthenium(0)–methanol (8/1)
Source: Acta Crystallogr Sect E Struct Rep Online. 2011 Jan 15;67(Pt 2):m197–8. doi: 10.1107/S1600536811000791 (PMC3051575; doi:10.1107/S1600536811000791)
Supplement: Supplementary file 2 [file e-67-0m197-Isup2.hkl]

# 
# h,k,l, Fc-squared, Fo-squared, sigma(Fo-squared) and status flag 
# 
data_I
_shelx_title ' iak92m in P2(1)/c (100K)' 
_shelx_refln_list_code          4 
_shelx_F_calc_maximum     1233.15 
_exptl_crystal_F_000      4066.00 
_reflns_d_resolution_high  0.6626 
 
loop_ 
 _symmetry_equiv_pos_as_xyz 
 'x, y, z' 
 '-x, y+1/2, -z+1/2' 
 '-x, -y, -z' 
 'x, -y-1/2, z-1/2' 
 
_cell_length_a    22.7156 
_cell_length_b    19.9023 
_cell_length_c    18.4979 
_cell_angle_alpha  90.000 
_cell_angle_beta  106.561 
_cell_angle_gamma  90.000 
 
_shelx_F_squared_multiplier     1.000 
 
loop_ 
 _refln_index_h 
 _refln_index_k 
 _refln_index_l 
 _refln_F_squared_calc 
 _refln_F_squared_meas 
 _refln_F_squared_sigma 
 _refln_observed_status 
   2   0   0   192445.50   188030.52   3141.93 o 
   3   0   0      469.86      642.13     58.46 o 
   4   0   0     3802.91     3626.82    121.60 o 
   5   0   0    15319.35    15323.98    297.05 o 
   6   0   0     9331.24     9610.47    288.11 o 
   7   0   0    30835.82    31252.81    852.64 o 
   8   0   0     4065.07     3155.69    248.03 o 
   9   0   0     8179.91     8381.74    377.27 o 
  10   0   0      332.60      698.16    176.70 o 
  11   0   0    21717.62    22504.68    671.52 o 
  12   0   0       92.19      248.57    170.05 o 
  13   0   0     3020.28     2816.51    293.44 o 
  14   0   0     1900.60     2421.07    293.62 o 
  15   0   0     7670.23     7607.08    462.23 o 
  16   0   0   255769.38   250998.39   4668.77 o 
  17   0   0     9973.17    10303.25    554.19 o 
  18   0   0    67236.53    66020.78   1593.56 o 
  19   0   0     1541.32     2184.92    332.25 o 
  20   0   0    21666.18    22446.71   1686.03 o 
  21   0   0     1670.23     1966.99    439.00 o 
  22   0   0     3223.76     3583.67    307.97 o 
  23   0   0     1472.52     1226.36    312.40 o 
  24   0   0    19178.66    21010.99    864.60 o 
  25   0   0     2340.47     2923.06    697.90 o 
  26   0   0    11988.32    12758.69    741.33 o 
  27   0   0       38.32     -284.50    285.66 o 
  28   0   0     6991.44     6689.66    617.31 o 
  29   0   0     7981.77     7664.44   1173.66 o 
  30   0   0      181.90      -77.87    288.62 o 
  31   0   0     6637.81     7823.74    693.57 o 
  32   0   0     3814.70     3763.02    543.04 o 
   2   1   0   428544.16   432154.59   5971.94 o 
   3   1   0       84.55      -34.61     34.61 o 
   4   1   0    64344.79    65753.45   1281.68 o 
   5   1   0     3921.04     3980.22    167.60 o 
   6   1   0     4121.75     4490.69    204.55 o 
   7   1   0      570.09      731.32     89.36 o 
   8   1   0    35585.77    31732.73    527.83 o 
   9   1   0     1206.33     1309.14    102.78 o 
  10   1   0      312.63       45.67     62.43 o 
  11   1   0      825.45      994.73    133.68 o 
  12   1   0        0.38      -44.12     72.09 o 
  13   1   0      184.17      153.06    122.67 o 
  14   1   0    82987.49    78289.58   1200.33 o 
  15   1   0       27.09      242.12    194.17 o 
  16   1   0    26915.51    25895.62    592.28 o 
  17   1   0      502.66      819.80    209.05 o 
  18   1   0    47236.17    47699.95   1040.76 o 
  19   1   0      975.59     1072.99    165.58 o 
  20   1   0      208.58       51.95    136.56 o 
  21   1   0       25.38      -52.45    126.34 o 
  22   1   0     9327.59     9010.91    348.46 o 
  23   1   0      243.97     -105.58    200.85 o 
  24   1   0    13443.09    13706.95    507.37 o 
  25   1   0      509.22      610.72    211.89 o 
  26   1   0    21437.00    22289.63    836.53 o 
  27   1   0     3421.56     2760.79    311.36 o 
  28   1   0     4519.18     4691.12    380.27 o 
  29   1   0      984.93      437.56    241.94 o 
  30   1   0      406.25      267.58    221.78 o 
  31   1   0        1.09      -84.84    221.62 o 
  32   1   0     1005.93     1195.21    281.49 o 
   0   2   0   361447.59   371063.66   8738.31 o 
   1   2   0       68.60       27.10     34.44 o 
   2   2   0     5022.03     5011.47    102.57 o 
   3   2   0      901.72     1037.17     57.38 o 
   4   2   0    18016.35    19161.80    291.38 o 
   5   2   0      125.10       82.96     51.75 o 
   6   2   0   184229.11   187739.31   2305.03 o 
   7   2   0     8476.13     8898.16    191.27 o 
   8   2   0    15902.24    16675.03    264.23 o 
   9   2   0     3530.55     3308.04    123.31 o 
  10   2   0    77575.77    70394.14    980.97 o 
  11   2   0    13202.35    12886.93    277.22 o 
  12   2   0     1648.58     1541.59    181.69 o 
  13   2   0      781.91     1195.28    104.74 o 
  14   2   0    12900.76    12458.63    307.41 o 
  15   2   0     2695.33     2654.91    171.39 o 
  16   2   0    21576.37    22241.43    521.27 o 
  17   2   0     1049.40     1215.36    217.42 o 
  18   2   0    22945.98    22651.09    498.25 o 
  19   2   0     1395.96     1203.01    176.78 o 
  20   2   0       55.99      171.24    133.72 o 
  21   2   0      191.53       70.17    136.61 o 
  22   2   0     6993.70     7069.51    464.04 o 
  23   2   0     1256.00      996.87    212.56 o 
  24   2   0     3392.09     3583.87    318.84 o 
  25   2   0      993.14      918.86    224.84 o 
  26   2   0    16808.97    16519.72    574.81 o 
  27   2   0     1814.88     1549.49    276.40 o 
  28   2   0      318.84      411.50    230.92 o 
  29   2   0       12.36       -5.21    200.99 o 
  30   2   0     1706.22     1326.69    281.40 o 
  31   2   0       93.27       -9.47    221.59 o 
  32   2   0      625.65       -4.07    231.97 o 
   1   3   0       96.82      111.14     37.99 o 
   2   3   0    33429.16    34642.09    422.41 o 
   3   3   0     3974.83     4394.38    110.78 o 
   4   3   0     5047.13     5147.71    124.32 o 
   5   3   0     1373.97     1360.89     81.66 o 
   6   3   0    53201.96    54165.14    735.33 o 
   7   3   0      660.95      691.62     74.68 o 
   8   3   0   158546.52   155697.33   2241.03 o 
   9   3   0       23.84       26.66     56.18 o 
  10   3   0        5.55       86.03     64.53 o 
  11   3   0     1453.07     1231.71     94.58 o 
  12   3   0    29942.64    30525.69    441.77 o 
  13   3   0     3268.38     3109.21    179.49 o 
  14   3   0     1812.64     1904.38    127.57 o 
  15   3   0       93.47       24.84     77.83 o 
  16   3   0    14364.48    15187.64    364.75 o 
  17   3   0     4168.82     4695.49    226.95 o 
  18   3   0      353.58      156.50    131.83 o 
  19   3   0      407.11      392.66    141.10 o 
  20   3   0      952.83      748.80    156.93 o 
  21   3   0     2897.88     2910.70    229.38 o 
  22   3   0       75.91      -55.17    161.71 o 
  23   3   0     4549.23     4642.11    340.21 o 
  24   3   0     7929.67     7617.99    421.53 o 
  25   3   0      817.28      140.74    205.49 o 
  26   3   0      113.77      -37.34    195.05 o 
  27   3   0      662.31      725.47    236.47 o 
  28   3   0     8471.37     8060.75    470.80 o 
  29   3   0     1254.30     1259.07    271.59 o 
  30   3   0      256.74     -219.12    273.78 o 
  31   3   0      216.84     -206.21    206.21 o 
  32   3   0      665.53      750.46    313.96 o 
   0   4   0   108404.94   105361.05   2615.20 o 
   1   4   0     3321.32     3180.70    140.79 o 
   2   4   0       53.60      -48.17     48.17 o 
   3   4   0     1501.53     1722.65     81.66 o 
   4   4   0    74968.23    81806.88   1182.72 o 
   5   4   0      268.96      231.85     58.61 o 
   6   4   0    15827.46    16622.17    398.27 o 
   7   4   0      276.28      241.06     74.84 o 
   8   4   0     9722.49    10224.12    217.98 o 
   9   4   0     2474.25     2265.73    166.18 o 
  10   4   0    11482.84    10955.35    376.70 o 
  11   4   0     3660.88     3918.76    143.85 o 
  12   4   0     6170.69     5954.60    178.79 o 
  13   4   0      184.61      120.47     70.41 o 
  14   4   0     3568.86     3915.28    207.19 o 
  15   4   0      127.23      137.85     80.75 o 
  16   4   0     1199.92     1264.22    123.02 o 
  17   4   0       12.02      -99.24     99.24 o 
  18   4   0     5585.74     5767.83    239.57 o 
  19   4   0        2.62       43.66    108.05 o 
  20   4   0     2981.83     2966.24    225.43 o 
  21   4   0      388.99      382.19    147.57 o 
  22   4   0       27.66     -152.75    152.75 o 
  23   4   0       68.40       49.74    176.23 o 
  24   4   0        6.13     -176.56    176.56 o 
  25   4   0      319.70      360.52    204.87 o 
  26   4   0     2434.94     2034.59    287.34 o 
  27   4   0      235.70      125.15    201.54 o 
  28   4   0      870.34      746.12    242.01 o 
  29   4   0     1009.24     1196.03    269.54 o 
  30   4   0        8.31     -107.65    312.31 o 
  31   4   0       38.45     -100.12    255.91 o 
  32   4   0      151.84     -169.62    257.30 o 
   1   5   0      368.19      538.26    107.10 o 
   2   5   0    26148.39    26688.59    366.32 o 
   3   5   0    43810.27    47021.05    586.91 o 
   4   5   0   120481.68   131953.00   1946.95 o 
   5   5   0       47.47      -64.49     64.49 o 
   6   5   0    45711.22    46164.01    657.53 o 
   7   5   0     5348.26     5113.66    256.82 o 
   8   5   0   119639.80   112218.99   1471.29 o 
   9   5   0     2195.99     2268.87    108.98 o 
  10   5   0     2137.86     1550.43     97.48 o 
  11   5   0      234.30      162.99     65.29 o 
  12   5   0    21021.66    20054.27    334.19 o 
  13   5   0       61.14        3.34     64.87 o 
  14   5   0     4619.02     5047.93    238.62 o 
  15   5   0      960.74      940.07    113.18 o 
  16   5   0    11987.56    11847.06    286.72 o 
  17   5   0     1016.02      923.30    117.33 o 
  18   5   0     1057.89     1053.18    136.83 o 
  19   5   0      676.82      858.44    136.38 o 
  20   5   0     4125.81     4250.53    227.87 o 
  21   5   0       97.14       92.74    119.41 o 
  22   5   0    12167.68    12914.68    472.20 o 
  23   5   0    12252.50    12674.49    487.77 o 
  24   5   0    19792.92    20199.80    736.30 o 
  25   5   0     1655.17     2274.40    413.11 o 
  26   5   0     8832.37     9312.18    473.00 o 
  27   5   0      603.37      935.72    235.42 o 
  28   5   0     1020.56      679.51    277.86 o 
  29   5   0        2.17     -192.15    237.75 o 
  30   5   0     1281.47     1367.34    324.41 o 
  31   5   0      810.31      417.10    291.86 o 
  32   5   0     1735.40      933.92    332.44 o 
   0   6   0  1043338.13  1080243.38  25515.45 o 
   1   6   0    11390.37    11869.10    341.47 o 
   2   6   0     1116.69     1040.05     79.85 o 
   3   6   0     1563.35     1673.12    102.77 o 
   4   6   0   124966.08   132906.86   2580.91 o 
   5   6   0     4369.72     4121.89    142.68 o 
   7   6   0      199.72      128.38     68.40 o 
   8   6   0        0.63       72.46     58.26 o 
   9   6   0     2765.92     2808.38    124.85 o 
  10   6   0    76173.95    73616.76    796.58 o 
  11   6   0      889.20      782.39     82.90 o 
  12   6   0    23376.39    23250.05    369.24 o 
  13   6   0     1234.81     1265.21    108.05 o 
  14   6   0       22.87      -66.89     66.89 o 
  15   6   0       11.59        5.53     74.60 o 
  16   6   0    70197.43    71519.80    897.78 o 
  17   6   0      210.92      331.43     99.38 o 
  18   6   0    38725.32    39341.67    564.68 o 
  19   6   0       17.43      -92.38     92.38 o 
  20   6   0     1003.88     1116.86    151.80 o 
  21   6   0     1404.95     1570.10    168.54 o 
  22   6   0     4562.80     4647.00    277.32 o 
  23   6   0        0.60     -104.69    171.70 o 
  24   6   0     3158.40     3001.07    294.20 o 
  25   6   0     2509.35     2437.40    291.58 o 
  26   6   0    18667.31    18704.29    749.67 o 
  27   6   0     1001.34      874.23    289.66 o 
  28   6   0     2976.78     3321.49    521.07 o 
  29   6   0       12.10      -11.53    250.40 o 
  30   6   0      188.23     -342.98    342.98 o 
  31   6   0      235.54      243.66    280.68 o 
  32   6   0     2025.52     1233.75    704.23 o 
   1   7   0    14700.58    15417.46    474.32 o 
   2   7   0   492252.19   501127.78   6878.83 o 
   3   7   0     2092.98     2168.86    115.33 o 
   4   7   0     6101.12     6136.58    182.18 o 
   5   7   0     1384.01     1530.73    106.36 o 
   6   7   0     1027.03      895.55     92.19 o 
   7   7   0     1932.53     2314.97    120.53 o 
   8   7   0    47651.29    44761.34    861.06 o 
   9   7   0      686.46      764.12     76.28 o 
  10   7   0     4935.96     3963.17    136.97 o 
  11   7   0       94.42       90.02     60.24 o 
  12   7   0       23.39      150.59     66.74 o 
  13   7   0     4875.93     4813.87    175.32 o 
  14   7   0    62521.50    59975.42    765.45 o 
  15   7   0     2136.37     2236.81    174.97 o 
  16   7   0    14901.87    14558.26    318.39 o 
  17   7   0      599.15      720.19    113.08 o 
  18   7   0    49335.45    50534.75    673.19 o 
  19   7   0     2349.54     2298.86    158.15 o 
  20   7   0     9764.87    10140.29    316.54 o 
  21   7   0      537.36      433.19    167.80 o 
  22   7   0     2786.96     2752.32    228.25 o 
  23   7   0       10.11     -137.63    263.13 o 
  24   7   0    14591.50    15362.04    657.31 o 
  25   7   0      263.53      604.88    257.86 o 
  26   7   0    24629.63    24838.49   1336.27 o 
  27   7   0     3176.84     3384.31    411.64 o 
  28   7   0      377.73      367.68    278.52 o 
  29   7   0      503.64      494.58    277.32 o 
  30   7   0     1158.46     1004.25    316.62 o 
  31   7   0       37.96     -247.30    247.30 o 
   0   8   0  1520652.00  1497823.38  35517.92 o 
   1   8   0     5368.78     5461.11    438.60 o 
   2   8   0    51353.51    50096.14    844.11 o 
   3   8   0        0.54       -4.99     56.61 o 
   4   8   0    93195.74    91969.66   1102.52 o 
   5   8   0     5952.02     5854.79    170.60 o 
   6   8   0     3199.05     3190.02    137.24 o 
   7   8   0      163.34       65.03     64.79 o 
   8   8   0    24309.32    24364.82    401.94 o 
   9   8   0    10014.90     9837.21    230.12 o 
  10   8   0       19.95       -4.78     55.04 o 
  11   8   0      429.38      494.42     79.25 o 
  12   8   0        3.27      -49.72     65.99 o 
  13   8   0     1014.40     1036.56    104.83 o 
  14   8   0      737.50      943.72    105.52 o 
  15   8   0     3804.52     3781.26    177.78 o 
  16   8   0   131430.39   133359.22   1510.40 o 
  17   8   0     3882.11     3851.19    184.37 o 
  18   8   0    25426.66    26732.30    476.07 o 
  19   8   0      218.53      139.98    117.44 o 
  20   8   0    29173.96    30163.07    553.17 o 
  21   8   0     4930.05     5332.36    295.92 o 
  22   8   0     3414.98     3587.55    293.64 o 
  23   8   0      664.81      394.36    249.13 o 
  24   8   0    26169.07    28723.61   1000.40 o 
  25   8   0     3503.22     3773.43    456.62 o 
  26   8   0     6094.85     5740.38    487.99 o 
  27   8   0        9.88      -29.50    462.33 o 
  28   8   0     4437.91     4936.87    856.97 o 
  29   8   0     3026.00     3202.82    415.67 o 
  30   8   0      274.66      164.68    291.64 o 
  31   8   0     2288.90     1919.16    587.58 o 
   1   9   0       70.12      170.34    110.92 o 
   2   9   0   120390.67   115302.48   1522.21 o 
   3   9   0     2782.04     2635.71    157.45 o 
   4   9   0     1454.79     1144.93     91.86 o 
   5   9   0     6754.96     7209.48    184.80 o 
   6   9   0      986.86     1181.36     99.60 o 
   7   9   0      771.26      883.24     96.71 o 
   8   9   0    49769.97    47829.98    672.72 o 
   9   9   0      105.55      152.64     85.58 o 
  10   9   0     8590.04     8034.40    348.65 o 
  11   9   0       98.25      159.46     65.20 o 
  12   9   0     5893.00     5634.79    174.80 o 
  13   9   0     3633.18     4042.66    187.10 o 
  14   9   0    34922.88    35884.89    567.51 o 
  15   9   0        1.60       73.50     91.44 o 
  16   9   0    10346.81    10390.52    274.78 o 
  17   9   0       19.86       96.58     91.51 o 
  18   9   0    29727.42    30011.27    695.18 o 
  19   9   0     1982.25     2336.72    207.04 o 
  20   9   0      131.51      322.33    138.10 o 
  21   9   0     1266.44     1433.84    215.73 o 
  22   9   0     7826.53     9110.43    504.93 o 
  23   9   0      182.15     -241.50    241.50 o 
  24   9   0     9366.75    10800.24    605.90 o 
  25   9   0      169.87      207.19    293.92 o 
  26   9   0     3428.24     3860.71    428.02 o 
  27   9   0     1867.39     1522.48    344.14 o 
  28   9   0     4225.78     4257.26    597.91 o 
  29   9   0      475.75      676.17    285.36 o 
  30   9   0      101.90     -206.05    263.17 o 
  31   9   0        0.30     -262.81    262.81 o 
   0  10   0    24708.49    27544.10    945.43 o 
   1  10   0     1121.64      934.81    179.39 o 
   2  10   0       35.46      113.10    117.72 o 
   3  10   0      135.30      190.25     84.36 o 
   4  10   0     4798.29     5377.66    165.18 o 
   5  10   0     9030.46     9648.73    220.68 o 
   6  10   0    84104.88    81712.56    949.28 o 
   7  10   0      563.89      683.31     95.37 o 
   8  10   0     1989.27     2238.89    138.55 o 
   9  10   0       24.05       26.25     70.14 o 
  10  10   0    58345.21    59168.73    690.73 o 
  11  10   0     9660.42     9681.98    219.64 o 
  12  10   0     3823.64     4147.48    161.42 o 
  13  10   0     1565.29     1729.81    120.26 o 
  14  10   0    22080.81    23112.82    384.13 o 
  15  10   0     4932.77     5440.98    237.15 o 
  16  10   0      999.69      965.14    125.55 o 
  17  10   0        7.81       52.71    128.04 o 
  18  10   0     1372.89     1349.47    179.36 o 
  19  10   0     6223.57     6552.18    352.16 o 
  20  10   0     1579.97     1315.95    193.71 o 
  21  10   0      234.16       74.64    140.72 o 
  22  10   0    11955.85    13074.07    485.13 o 
  23  10   0     2380.08     2646.92    348.52 o 
  24  10   0      968.35      911.71    295.40 o 
  25  10   0      610.21      851.65    297.69 o 
  26  10   0     3574.70     4212.76    448.23 o 
  27  10   0      931.07      553.12    283.22 o 
  28  10   0        9.26     -139.15    252.28 o 
  29  10   0       47.27     -191.96    285.70 o 
  30  10   0     3765.46     2928.75    434.27 o 
   1  11   0      462.87      485.52    137.99 o 
   2  11   0    13809.06    14171.64    344.80 o 
   3  11   0     7497.95     7562.39    227.69 o 
   4  11   0     6598.90     5671.34    218.20 o 
   5  11   0     1199.81     1245.95    107.01 o 
   6  11   0       36.81      168.89     75.06 o 
   7  11   0     1457.18     1665.24    126.56 o 
   8  11   0    48189.40    49741.27    717.18 o 
   9  11   0     1449.92     1663.66    143.83 o 
  10  11   0     1050.09      970.68    101.76 o 
  11  11   0     2213.17     2234.13    151.55 o 
  12  11   0    18089.73    19532.33    383.98 o 
  13  11   0    11411.46    11348.06    294.72 o 
  14  11   0     1663.08     1691.26    146.86 o 
  15  11   0      323.39      466.53    138.07 o 
  16  11   0     7419.50     7866.17    263.39 o 
  17  11   0     4105.21     4239.63    260.30 o 
  18  11   0     2960.38     3128.47    232.78 o 
  19  11   0      104.49       69.88    138.78 o 
  20  11   0     9404.50     9883.60    369.37 o 
  21  11   0     2758.46     3116.32    253.11 o 
  22  11   0     3963.66     4083.51    344.44 o 
  23  11   0      565.92      616.52    264.25 o 
  24  11   0      144.87       23.67    315.54 o 
  25  11   0       36.15      -36.56    243.82 o 
  26  11   0     5816.46     6593.12    594.15 o 
  27  11   0      299.32       90.50    302.37 o 
  28  11   0     7075.53     6676.73    549.47 o 
  29  11   0     2674.84     3217.77    418.21 o 
  30  11   0     1133.06      518.43    318.12 o 
   0  12   0     4957.57     6868.64    469.84 o 
   1  12   0       46.08      175.72    128.85 o 
   2  12   0       11.87      -14.28     97.89 o 
   3  12   0        0.61      -91.11     91.11 o 
   4  12   0    47310.67    50328.16    729.55 o 
   5  12   0    20273.18    20546.87    360.97 o 
   6  12   0     6263.65     6204.52    213.02 o 
   7  12   0        1.63      -75.20     75.20 o 
   8  12   0     2603.51     2691.27    160.20 o 
   9  12   0     6158.66     6160.19    215.49 o 
  10  12   0    20480.69    21007.37    496.31 o 
  11  12   0     2293.43     2648.23    167.78 o 
  12  12   0    34350.00    35422.51    558.91 o 
  13  12   0     2966.85     3207.43    207.00 o 
  14  12   0     8469.21     8560.34    266.58 o 
  15  12   0     3611.90     3656.68    203.75 o 
  16  12   0     5576.71     5517.03    289.92 o 
  17  12   0        0.84     -113.12    113.12 o 
  18  12   0     9575.76     9707.12    356.50 o 
  19  12   0       89.83      -70.29    131.36 o 
  20  12   0    12396.77    13249.24    430.05 o 
  21  12   0     2392.84     2524.06    239.38 o 
  22  12   0      356.35      437.73    182.88 o 
  23  12   0      750.27      589.30    256.97 o 
  24  12   0       53.34     -214.81    214.81 o 
  25  12   0     1514.77     1994.10    346.98 o 
  26  12   0     3220.68     3339.98    406.45 o 
  27  12   0      680.38      524.41    282.21 o 
  28  12   0     1860.50     1585.32    349.99 o 
  29  12   0     2126.72     1895.87    378.64 o 
  30  12   0     1371.06     1544.27    354.39 o 
   1  13   0      289.94      190.23    143.77 o 
   2  13   0     8774.16     8573.00    297.75 o 
   3  13   0     5466.17     5925.33    262.22 o 
   4  13   0     3758.80     3772.60    198.97 o 
   5  13   0        9.06      -42.62     90.63 o 
   6  13   0    63416.68    64797.33    822.00 o 
   7  13   0     6720.74     6912.51    318.37 o 
   8  13   0   119551.72   123470.28   1407.22 o 
   9  13   0     2157.96     2060.42    142.97 o 
  10  13   0    18530.79    18689.25    353.35 o 
  11  13   0     1192.83     1362.54    130.94 o 
  12  13   0     5984.51     6259.46    232.65 o 
  13  13   0        0.21      -36.81    106.02 o 
  14  13   0     1739.15     2041.98    162.49 o 
  15  13   0      400.27      266.56    135.93 o 
  16  13   0     4372.43     4330.19    266.92 o 
  17  13   0       78.14      156.12    135.13 o 
  18  13   0     2241.93     2088.93    216.52 o 
  19  13   0      958.88      888.58    185.07 o 
  20  13   0    17878.97    19816.28    525.42 o 
  21  13   0      234.47      223.81    163.75 o 
  22  13   0    16914.59    17741.13    580.61 o 
  23  13   0    10624.01    10212.06    584.72 o 
  24  13   0    22518.62    24072.14    850.22 o 
  25  13   0     1176.39      835.25    309.94 o 
  26  13   0     8234.29     7761.68    847.27 o 
  27  13   0     2262.70     2444.21    594.27 o 
  28  13   0        8.22     -298.35    298.35 o 
  29  13   0      253.03      405.56    431.90 o 
   0  14   0    37104.79    39854.27   1363.47 o 
   1  14   0      101.31      290.93    158.74 o 
   2  14   0       33.28      200.62    118.26 o 
   3  14   0     7218.37     8013.17    291.73 o 
   4  14   0     2235.33     2592.42    180.34 o 
   5  14   0      188.84      124.44    114.31 o 
   6  14   0    30660.02    33335.18    637.53 o 
   7  14   0      714.29      732.55    114.64 o 
   8  14   0        3.44      -32.03     85.95 o 
   9  14   0        2.39      114.24     88.29 o 
  10  14   0    34673.18    35199.91    529.27 o 
  11  14   0       87.78       29.58     89.01 o 
  12  14   0    20722.41    20702.42    390.80 o 
  13  14   0        0.67        4.17    108.33 o 
  14  14   0      600.68      344.97    132.48 o 
  15  14   0       23.70     -114.20    114.20 o 
  16  14   0    20135.29    21229.45    517.83 o 
  17  14   0      209.25      302.53    155.90 o 
  18  14   0    22228.26    23779.47    568.65 o 
  19  14   0      186.62     -132.35    132.35 o 
  20  14   0       43.51      109.17    151.33 o 
  21  14   0       33.71     -119.46    149.48 o 
  22  14   0     3005.83     3259.32    314.38 o 
  23  14   0      562.22      151.89    250.55 o 
  24  14   0     2546.67     2684.06    381.88 o 
  25  14   0      788.69      613.45    281.12 o 
  26  14   0     4196.28     4963.36    659.56 o 
  27  14   0     1164.22      916.46    379.06 o 
  28  14   0     3700.97     3288.71    476.96 o 
  29  14   0      242.56     -386.61    386.61 o 
   1  15   0     3843.11     4655.48    341.95 o 
   2  15   0   113129.58   112898.70   1596.74 o 
   3  15   0     5578.60     5842.03    250.94 o 
   4  15   0     7840.14     8027.95    314.72 o 
   5  15   0      812.26     1035.67    150.33 o 
   6  15   0     2683.79     3224.09    207.46 o 
   7  15   0      165.46      126.98    112.62 o 
   8  15   0    11158.49    11267.45    371.18 o 
   9  15   0        6.05       39.62     86.48 o 
  10  15   0     7290.56     7048.28    238.13 o 
  11  15   0     3972.53     4117.52    200.99 o 
  12  15   0       67.34       -1.38     93.34 o 
  13  15   0      376.34      353.87    128.39 o 
  14  15   0    14767.37    14641.90    430.52 o 
  15  15   0      341.60      354.88    137.84 o 
  16  15   0      783.24      762.49    158.26 o 
  17  15   0     1943.36     1759.94    201.76 o 
  18  15   0    45783.44    46029.30    780.26 o 
  19  15   0     2280.90     2166.44    220.26 o 
  20  15   0    10268.07    10413.18    380.05 o 
  21  15   0      549.16      396.92    171.20 o 
  22  15   0     1351.64     1725.14    415.40 o 
  23  15   0      899.04      654.12    335.10 o 
  24  15   0     5203.67     4292.44    505.38 o 
  25  15   0      115.43     -160.77    314.21 o 
  26  15   0    13270.58    13198.18    782.49 o 
  27  15   0     1064.69     1137.53    392.91 o 
  28  15   0      448.87     -402.63    402.63 o 
   0  16   0   101927.77   104439.43   2959.55 o 
   1  16   0     1743.47     1408.51    244.68 o 
   2  16   0     3023.96     3343.42    212.57 o 
   3  16   0      195.86      172.44    122.48 o 
   4  16   0    85955.46    86629.72   1187.27 o 
   5  16   0     9955.05     9821.32    317.79 o 
   6  16   0     1281.44     1439.06    178.71 o 
   7  16   0      382.70      443.18    133.88 o 
   8  16   0     3063.16     3231.59    205.27 o 
   9  16   0       15.47      -12.95     89.24 o 
  10  16   0     5057.55     5167.13    211.71 o 
  11  16   0      318.46      360.23    131.74 o 
  12  16   0      606.03      654.32    172.90 o 
  13  16   0     1074.91     1117.79    168.52 o 
  14  16   0     3654.89     3550.74    238.45 o 
  15  16   0      589.99      720.12    161.10 o 
  16  16   0    31554.22    32823.93    709.18 o 
  17  16   0     4863.58     4503.63    278.65 o 
  18  16   0     5965.40     6161.57    374.91 o 
  19  16   0       51.87       25.39    171.05 o 
  20  16   0    12750.03    13311.44    610.09 o 
  21  16   0     5386.35     5907.67    423.99 o 
  22  16   0      798.20      358.38    242.34 o 
  23  16   0      669.98      507.30    342.88 o 
  24  16   0     8891.71     8637.45    988.49 o 
  25  16   0     1403.01      824.82    383.14 o 
  26  16   0      937.14       94.00    338.62 o 
  27  16   0       36.76     -336.74    408.78 o 
   1  17   0      833.97     1065.37    185.95 o 
   2  17   0     4434.82     4899.47    255.39 o 
   3  17   0    11778.22    11441.17    349.47 o 
   4  17   0     6969.36     7057.28    289.36 o 
   5  17   0     1791.51     1955.39    183.55 o 
   6  17   0     7894.25     8141.02    413.55 o 
   7  17   0     1809.15     1978.66    188.40 o 
   8  17   0     8638.73     8861.45    303.78 o 
   9  17   0      214.74      286.89    150.76 o 
  10  17   0     1492.50     1437.23    145.84 o 
  11  17   0      201.11      343.38    129.40 o 
  12  17   0     8971.94     8957.17    372.40 o 
  13  17   0     6569.10     6545.25    295.60 o 
  14  17   0      239.44      269.41    147.20 o 
  15  17   0      443.22      294.38    148.31 o 
  16  17   0      958.50     1151.88    227.12 o 
  17  17   0      753.61      294.94    191.90 o 
  18  17   0     5669.69     5873.26    360.93 o 
  19  17   0      528.12      208.28    210.36 o 
  20  17   0      307.89      359.90    204.16 o 
  21  17   0     1486.23      793.54    269.92 o 
  22  17   0     4896.46     4885.92    508.88 o 
  23  17   0     1373.53     1614.13    414.46 o 
  24  17   0     1593.94      368.15    346.23 o 
  25  17   0        1.34     -318.64    318.64 o 
  26  17   0     1357.81      740.72    386.37 o 
  27  17   0       88.44     -529.04    529.04 o 
   0  18   0    27877.28    28201.81   1278.17 o 
   1  18   0     1645.08     1523.74    172.59 o 
   2  18   0    10099.14    10954.52    428.06 o 
   3  18   0     2674.37     2533.20    203.68 o 
   4  18   0      824.52      692.76    163.01 o 
   5  18   0     9165.49    10015.82    341.94 o 
   6  18   0    18354.84    18274.88    501.70 o 
   7  18   0      110.36      195.28    123.44 o 
   8  18   0        3.14      115.19    127.02 o 
   9  18   0       86.82      -54.13    123.01 o 
  10  18   0    23110.37    23273.97    569.20 o 
  11  18   0    12110.56    11860.56    737.86 o 
  12  18   0     1605.46     1401.02    223.43 o 
  13  18   0      322.77       63.43    175.82 o 
  14  18   0    14212.69    14330.95    478.80 o 
  15  18   0    12534.57    13480.19    475.55 o 
  16  18   0     1773.09     1535.06    246.32 o 
  17  18   0        0.60     -222.82    222.82 o 
  18  18   0        8.93      -11.65    192.36 o 
  19  18   0     4633.91     4371.27    336.60 o 
  20  18   0     1017.01      602.09    285.13 o 
  21  18   0      411.43       70.02    247.51 o 
  22  18   0     1721.46     1801.67    608.36 o 
  23  18   0     1716.33     1994.49    428.29 o 
  24  18   0       14.94     -315.05    315.05 o 
  25  18   0        2.39     -272.61    272.61 o 
  26  18   0     1294.69      507.97    497.45 o 
   1  19   0     1388.80     1109.77    164.90 o 
   2  19   0     5320.27     5552.16    356.74 o 
   3  19   0     7059.93     7231.85    311.45 o 
   4  19   0    18176.53    19040.94    576.60 o 
   5  19   0       36.65        9.31    133.09 o 
   6  19   0    12918.52    13528.05    399.32 o 
   7  19   0    13971.00    13293.29    373.41 o 
   8  19   0     1026.79     1192.35    167.52 o 
   9  19   0     3325.69     3748.62    281.97 o 
  10  19   0    20321.43    20034.52    539.60 o 
  11  19   0     4492.30     4359.22    305.26 o 
  12  19   0    29063.99    29016.63    668.37 o 
  13  19   0     6643.04     6916.45    374.85 o 
  14  19   0      150.62      -91.55    222.71 o 
  15  19   0      665.52      152.83    200.36 o 
  16  19   0     1386.81     1116.40    318.77 o 
  17  19   0     2568.94     2516.61    273.46 o 
  18  19   0      660.09      573.60    217.75 o 
  19  19   0        0.84     -171.57    171.57 o 
  20  19   0     4693.52     4557.38    360.34 o 
  21  19   0     1322.03     1156.38    315.85 o 
  22  19   0     2653.33     1697.38    699.54 o 
  23  19   0     2650.60     1903.33    450.59 o 
  24  19   0      998.75      157.52    739.84 o 
  25  19   0      170.36     -421.14    421.14 o 
   0  20   0      909.93     1481.46    328.96 o 
   1  20   0       12.26     -105.38    147.95 o 
   2  20   0      466.64      428.25    145.59 o 
   3  20   0       77.93      -79.18    134.09 o 
   4  20   0    18306.23    19099.28    478.30 o 
   5  20   0    10535.08    10447.70    374.42 o 
   6  20   0     7846.29     7322.67    326.31 o 
   7  20   0      116.98       10.24    145.15 o 
   8  20   0      834.79      375.70    190.57 o 
   9  20   0    10034.38     9749.01    423.85 o 
  10  20   0     5735.84     5621.67    334.52 o 
  11  20   0     2323.84     1908.08    248.95 o 
  12  20   0    12157.00    12138.81    623.26 o 
  13  20   0     1317.63      950.05    225.07 o 
  14  20   0     1227.58      852.56    227.65 o 
  15  20   0      698.89      365.20    215.33 o 
  16  20   0      256.11      -36.27    203.30 o 
  17  20   0      244.10      -47.54    200.50 o 
  18  20   0     7736.91     7571.25    431.46 o 
  19  20   0     1389.69     1051.07    258.49 o 
  20  20   0     6226.88     6236.22    446.72 o 
  21  20   0     1930.02     1607.60    309.21 o 
  22  20   0      682.99     -156.93    323.88 o 
  23  20   0      314.10     -309.96    309.96 o 
  24  20   0       23.50     -358.80    358.80 o 
   1  21   0     2759.40     2446.23    247.14 o 
   2  21   0     3518.81     3710.35    288.39 o 
   3  21   0     1249.47     1151.02    207.05 o 
   4  21   0      281.81      163.68    160.38 o 
   5  21   0      441.47      339.24    161.31 o 
   6  21   0    20773.71    20368.44    510.65 o 
   7  21   0     4949.79     4949.95    351.34 o 
   8  21   0    53415.38    53299.10   1055.96 o 
   9  21   0       13.50       67.29    197.34 o 
  10  21   0     7968.27     8198.43    406.16 o 
  11  21   0     1242.37     1337.63    237.22 o 
  12  21   0     1412.52     1094.18    234.08 o 
  13  21   0       44.22      -74.28    180.09 o 
  14  21   0      943.02      696.88    223.80 o 
  15  21   0      249.75     -189.46    189.46 o 
  16  21   0     2718.03     2809.85    303.37 o 
  17  21   0      251.21      -14.62    213.48 o 
  18  21   0       13.31     -206.90    206.90 o 
  19  21   0      878.76       99.91    329.34 o 
  20  21   0     3634.41     3634.47    389.98 o 
  21  21   0       21.48     -290.22    290.22 o 
  22  21   0     5205.03     5576.53   1079.09 o 
  23  21   0     5740.18     5780.72    743.56 o 
   0  22   0     5830.75     6185.31    506.62 o 
   1  22   0     1443.29     1380.18    224.16 o 
   2  22   0      982.40      653.31    194.05 o 
   3  22   0      214.21       82.89    174.34 o 
   4  22   0        2.38      -81.01    252.85 o 
   5  22   0       10.60      -71.66    158.88 o 
   6  22   0     4454.37     4519.64    401.75 o 
   7  22   0      628.63      595.96    255.70 o 
   8  22   0        0.48      -71.59    221.65 o 
   9  22   0       16.05      -82.74    214.73 o 
  10  22   0    12876.19    11573.28    580.79 o 
  11  22   0      452.61      261.98    245.94 o 
  12  22   0     3160.42     2949.35    301.70 o 
  13  22   0      147.07       -9.45    204.52 o 
  14  22   0      645.00      287.47    224.37 o 
  15  22   0      162.87     -188.61    188.61 o 
  16  22   0     5385.87     5691.01    392.60 o 
  17  22   0        3.23     -187.39    225.93 o 
  18  22   0     7960.84     7592.35    447.92 o 
  19  22   0      933.64      834.84    263.23 o 
  20  22   0       69.31      115.45    264.78 o 
  21  22   0       88.66     -432.01    432.01 o 
  22  22   0       23.26     -448.88    448.88 o 
   1  23   0     2925.93     2673.96    273.15 o 
   2  23   0    20847.42    21041.86    603.05 o 
   3  23   0     2539.06     2918.62    331.69 o 
   4  23   0      821.46      639.20    200.81 o 
   5  23   0       25.28     -192.09    192.09 o 
   6  23   0     9489.87     9160.10    549.83 o 
   7  23   0     1998.83     1280.71    426.43 o 
   8  23   0     1908.92     1061.62    292.50 o 
   9  23   0       45.51      -73.72    218.92 o 
  10  23   0        1.73       91.18    240.87 o 
  11  23   0      338.57      404.01    253.09 o 
  12  23   0        2.43     -187.96    219.55 o 
  13  23   0      152.05     -145.38    298.41 o 
  14  23   0     2035.50     1425.96    332.30 o 
  15  23   0      126.30     -217.49    217.49 o 
  16  23   0       13.96     -226.54    226.54 o 
  17  23   0     2998.81     2910.48    360.84 o 
  18  23   0    11454.82    11297.44    749.98 o 
  19  23   0     2309.99     1990.38    548.57 o 
  20  23   0     2189.19     2180.47    472.51 o 
  21  23   0       52.12     -612.67    612.67 o 
   0  24   0     4248.08     4178.56    688.32 o 
   1  24   0     1250.21     1451.45    243.03 o 
   2  24   0      387.63      490.01    222.96 o 
   3  24   0      765.27      870.72    221.33 o 
   4  24   0    21614.35    24005.46    798.00 o 
   5  24   0     6233.42     5549.83    469.83 o 
   6  24   0     2864.01     1474.11    303.22 o 
   7  24   0      508.73      -28.31    236.21 o 
   8  24   0      973.36      768.67    295.76 o 
   9  24   0        0.07     -262.66    294.89 o 
  10  24   0      335.32      -30.69    255.92 o 
  11  24   0      237.59     -165.56    250.31 o 
  12  24   0      733.19      393.56    382.87 o 
  13  24   0       19.14       52.14    260.04 o 
  14  24   0        9.08     -199.30    245.77 o 
  15  24   0     1008.81      729.56    314.75 o 
  16  24   0     1444.49      359.12    354.29 o 
  17  24   0      588.17      -50.33    292.62 o 
  18  24   0        0.61     -118.41    252.86 o 
  19  24   0       96.34     -287.91    287.91 o 
   1  25   0     1827.92     1708.34    258.99 o 
   2  25   0      284.08      -29.60    186.93 o 
   3  25   0     4546.97     5130.42    463.50 o 
   4  25   0     6809.40     7688.54    800.85 o 
   5  25   0     1990.52     1732.98    337.77 o 
   6  25   0     6590.84     6585.87    514.26 o 
   7  25   0     1612.14     1166.58    314.11 o 
   8  25   0       17.62     -166.12    222.66 o 
   9  25   0      988.39      906.60    302.76 o 
  10  25   0     4961.10     4630.33    471.83 o 
  11  25   0       43.91     -235.55    235.55 o 
  12  25   0    11476.01    10230.83    638.80 o 
  13  25   0     4770.09     4870.26    476.32 o 
  14  25   0     1229.33     1089.71    338.29 o 
  15  25   0        6.58      350.40    289.20 o 
  16  25   0        8.03       11.05    290.06 o 
  17  25   0     1811.35     2053.42    688.85 o 
  18  25   0      866.93      630.36    663.58 o 
   0  26   0    19515.69    20049.43   1032.15 o 
   1  26   0     1564.98     1992.15    276.72 o 
   2  26   0     8811.75     9867.86    605.77 o 
   3  26   0      438.21      514.00    268.68 o 
   4  26   0      382.85     -149.55    255.95 o 
   5  26   0     4585.36     4144.26    436.39 o 
   6  26   0     2841.91     2164.01    364.90 o 
   7  26   0      408.87      432.03    279.91 o 
   8  26   0      345.13      266.03    268.81 o 
   9  26   0     1990.40     1616.32    351.54 o 
  10  26   0     6216.75     5496.07    501.33 o 
  11  26   0     6206.97     5312.72    581.97 o 
  12  26   0      967.98      737.22    316.80 o 
  13  26   0      147.64      187.09    280.94 o 
  14  26   0    10690.96    12653.51    697.52 o 
  15  26   0     7099.63     7506.99    720.20 o 
  16  26   0     2412.79     1963.62    702.72 o 
   1  27   0      185.37     -231.27    248.87 o 
   2  27   0     1255.08      718.57    283.82 o 
   3  27   0     4434.67     5193.69    476.41 o 
   4  27   0     4492.71     4485.62    449.52 o 
   5  27   0      199.15       15.25    260.30 o 
   6  27   0     6076.05     6190.60    611.71 o 
   7  27   0    10561.56    12260.00   1167.44 o 
   8  27   0     5663.11     6312.76    541.33 o 
   9  27   0     2247.25     1513.12    351.27 o 
  10  27   0    10655.09     9334.89    929.58 o 
  11  27   0     3782.71     3076.06    491.44 o 
  12  27   0    13822.80    13746.86    826.24 o 
  13  27   0     4017.70     4743.97    948.38 o 
   0  28   0        2.55      849.85    561.37 o 
   1  28   0     1154.65      482.42    385.93 o 
   2  28   0     2280.62     1422.32    572.03 o 
   3  28   0        1.65     -304.36    304.36 o 
   4  28   0     9829.06     9972.30   1019.65 o 
   5  28   0     3541.53     2484.10    460.12 o 
   6  28   0     7313.90     8074.06    597.01 o 
   7  28   0      964.55      439.70    320.31 o 
   8  28   0       21.89     -258.55    258.55 o 
   9  28   0     6360.85     6369.52    768.58 o 
  10  28   0     2980.00     2762.96    697.69 o 
   1  29   0     3984.49     3903.55    625.80 o 
   2  29   0     1586.52     1152.31    643.54 o 
   3  29   0      482.39       27.38    547.76 o 
   4  29   0       16.37     -103.53    392.33 o 
   5  29   0       63.03     -240.73    430.71 o 
   6  29   0     3315.30     4133.86    750.62 o 
   7  29   0     2278.50     3034.08    683.41 o 
 -33   1   1      244.32      -88.00    234.34 o 
 -32   1   1     1724.66     1211.32    294.02 o 
 -31   1   1      577.50      215.88    224.98 o 
 -30   1   1     2256.32     1800.45    297.61 o 
 -29   1   1     2920.00     2972.28    326.99 o 
 -28   1   1     6502.83     6630.68    431.73 o 
 -27   1   1        4.55     -177.03    177.03 o 
 -26   1   1     4215.82     4018.93    339.20 o 
 -25   1   1      950.85      560.19    218.85 o 
 -24   1   1     2500.27     2548.24    280.05 o 
 -23   1   1      531.27      499.53    161.38 o 
 -22   1   1      171.79       13.35    181.23 o 
 -21   1   1     1726.52     1866.73    198.02 o 
 -20   1   1     7710.74     7728.35    322.81 o 
 -19   1   1     4460.39     4824.84    316.29 o 
 -18   1   1     2311.10     2388.09    240.19 o 
 -17   1   1        7.23      189.85    191.17 o 
 -16   1   1    50157.12    49402.55   1025.06 o 
 -15   1   1     4574.75     4361.83    302.43 o 
 -14   1   1    25303.89    24300.84    619.31 o 
 -13   1   1     3499.68     3673.68    192.03 o 
 -12   1   1     5147.52     5126.07    189.80 o 
 -11   1   1     1316.14     1568.21    118.22 o 
 -10   1   1    21912.46    21603.07    367.41 o 
  -9   1   1     5606.56     5559.99    171.15 o 
  -8   1   1    44715.57    46828.26    776.26 o 
  -7   1   1     3038.92     3281.56    153.99 o 
  -6   1   1     1191.59     1122.78     93.37 o 
  -5   1   1     1134.98      927.54     73.17 o 
  -4   1   1   311860.22   303312.97   4147.34 o 
  -3   1   1     1603.87     1384.99     73.38 o 
  -2   1   1     3470.48     2837.07    136.33 o 
   1   1   1     2058.40     1883.57     95.88 o 
   2   1   1   189326.98   197418.63   4022.41 o 
   3   1   1       35.74      -31.66     36.84 o 
   4   1   1       18.18      -44.74     44.74 o 
   5   1   1     2819.64     3179.07    182.00 o 
   6   1   1    61203.68    63015.55    995.39 o 
   7   1   1    10402.29    10576.30    226.30 o 
   8   1   1    52911.22    56330.05    731.05 o 
   9   1   1     1506.78     1579.58    114.71 o 
  10   1   1     1499.90     1554.43    120.34 o 
  11   1   1     1068.48     1076.12    111.90 o 
  12   1   1     6706.37     7706.27    296.44 o 
  13   1   1        2.78       66.74    123.53 o 
  14   1   1      446.12      362.38    146.14 o 
  15   1   1     1178.42     1274.78    186.84 o 
  16   1   1    40748.68    40262.44    902.80 o 
  17   1   1     7844.57     7894.57    301.15 o 
  18   1   1    18994.66    19701.69    459.46 o 
  19   1   1      177.51      246.05    164.51 o 
  20   1   1     2375.78     2298.94    203.37 o 
  21   1   1     3547.80     3364.35    282.00 o 
  22   1   1     1170.91     1209.60    259.09 o 
  23   1   1       52.26        2.77    176.17 o 
  24   1   1     6149.00     6647.76    428.44 o 
  25   1   1     2669.75     2381.14    288.83 o 
  26   1   1     4563.49     4988.35    376.31 o 
  27   1   1     1296.63     1366.38    260.08 o 
  28   1   1      271.32      149.35    207.37 o 
  29   1   1        2.09     -187.72    187.72 o 
  30   1   1      491.98      279.49    230.13 o 
  31   1   1     1690.97     1299.32    279.44 o 
  32   1   1      577.49       19.85    233.82 o 
 -33   2   1     1306.57     1767.97    366.86 o 
 -32   2   1       28.75     -220.61    220.61 o 
 -31   2   1       33.79     -204.81    204.81 o 
 -30   2   1      394.61       63.91    224.59 o 
 -29   2   1      730.77      387.74    231.76 o 
 -28   2   1       11.27     -196.38    196.38 o 
 -27   2   1       86.02      448.29    421.61 o 
 -26   2   1    17273.71    18125.53    708.85 o 
 -25   2   1     1027.90     1036.75    224.19 o 
 -24   2   1    13522.77    13440.62    687.57 o 
 -23   2   1      437.68      106.66    143.87 o 
 -22   2   1      287.19      359.85    148.64 o 
 -21   2   1      248.52      345.84    166.95 o 
 -20   2   1     4338.94     4012.32    282.61 o 
 -19   2   1      147.57      241.81    136.86 o 
 -18   2   1    64505.09    66758.34    997.56 o 
 -17   2   1     1032.74     1074.62    175.57 o 
 -16   2   1    24404.05    23887.24    467.70 o 
 -15   2   1     1008.27     1079.92    114.57 o 
 -14   2   1     6197.82     6513.96    243.80 o 
 -13   2   1     6017.44     6219.88    210.48 o 
 -12   2   1     5041.17     4326.77    193.71 o 
 -11   2   1     2830.99     2722.35    141.11 o 
 -10   2   1    23175.26    23952.66    392.21 o 
  -9   2   1     5676.55     6038.76    177.91 o 
  -8   2   1    16846.58    17116.90    368.72 o 
  -7   2   1    19418.41    20486.73    346.20 o 
  -6   2   1     1289.46     1328.40     82.17 o 
  -5   2   1      452.62      419.19     57.58 o 
  -4   2   1    58079.18    59123.71    691.72 o 
  -3   2   1     5879.67     5968.52    149.11 o 
  -2   2   1   331052.63   337464.22   6998.60 o 
  -1   2   1       93.69      156.86     42.05 o 
   0   2   1    42891.96    47333.18    855.66 o 
   1   2   1      102.16       59.80     49.86 o 
   2   2   1    98294.05   103675.16   2279.78 o 
   3   2   1      957.82     1025.76     54.56 o 
   4   2   1   113916.79   121588.87   1493.12 o 
   5   2   1    15146.67    16107.01    262.89 o 
   6   2   1    17473.49    18317.21    324.38 o 
   7   2   1       30.04       69.72     52.54 o 
   8   2   1    27295.33    28075.61    370.48 o 
   9   2   1       12.25       31.73     53.58 o 
  10   2   1   180250.30   188783.00   1976.28 o 
  11   2   1       87.19       66.35     60.96 o 
  12   2   1     4903.59     4611.67    192.35 o 
  13   2   1     7025.71     6813.07    206.43 o 
  14   2   1    35683.00    36220.88    536.93 o 
  15   2   1     5143.13     4780.01    232.51 o 
  16   2   1    21564.31    22247.80    474.86 o 
  17   2   1      354.52      147.95    131.58 o 
  18   2   1    14175.53    14049.98    392.23 o 
  19   2   1     3023.17     3313.88    229.36 o 
  20   2   1    19211.02    19636.92    682.71 o 
  21   2   1       16.80      108.32    169.14 o 
  22   2   1      486.82      611.69    192.79 o 
  23   2   1     3391.60     2743.99    281.29 o 
  24   2   1      933.61      582.13    214.99 o 
  25   2   1      296.67      205.12    236.69 o 
  26   2   1    31131.45    33484.96    834.71 o 
  27   2   1     1752.80     1769.09    272.74 o 
  28   2   1    10685.77    12989.68    754.33 o 
  29   2   1       19.94      -14.54    205.83 o 
  30   2   1      971.59      636.10    247.19 o 
  31   2   1      676.94       51.19    227.51 o 
  32   2   1     1175.14      624.35    267.51 o 
 -32   3   1    11576.35    12699.89    940.92 o 
 -31   3   1      496.34      344.15    369.36 o 
 -30   3   1        4.94     -248.61    248.61 o 
 -29   3   1      656.04      510.46    250.02 o 
 -28   3   1    13036.45    13266.45    546.60 o 
 -27   3   1       22.05     -112.09    192.59 o 
 -26   3   1    44123.79    43353.77    956.76 o 
 -25   3   1      685.31      894.07    325.68 o 
 -24   3   1       57.40      -77.61    168.44 o 
 -23   3   1       27.19      207.19    149.95 o 
 -22   3   1      743.55      718.38    212.02 o 
 -21   3   1     1361.55     1364.67    183.96 o 
 -20   3   1        8.88       39.69    124.73 o 
 -19   3   1     1260.82     1576.54    183.43 o 
 -18   3   1     5644.73     6204.85    296.51 o 
 -17   3   1     1727.00     1936.83    265.91 o 
 -16   3   1    79161.37    78074.73   1039.30 o 
 -15   3   1      234.94      325.62     90.14 o 
 -14   3   1      980.15      801.98    100.34 o 
 -13   3   1       55.84       13.70     77.10 o 
 -12   3   1     8754.71     9308.92    210.50 o 
 -11   3   1     5441.66     5735.15    162.42 o 
 -10   3   1   174879.28   167436.77   2580.47 o 
  -9   3   1     1147.15     1067.37     88.49 o 
  -8   3   1    64373.21    62951.13    869.30 o 
  -7   3   1      336.74      290.11     63.04 o 
  -6   3   1    29539.01    28614.88    398.11 o 
  -5   3   1     2722.02     3001.52    165.86 o 
  -4   3   1     1562.83      817.84     74.34 o 
  -3   3   1      231.72      312.65     53.62 o 
  -2   3   1       74.18      199.13     51.42 o 
  -1   3   1       86.39      -47.35     47.35 o 
   0   3   1     5593.15     6049.60    132.72 o 
   1   3   1      950.29     1205.57     73.23 o 
   2   3   1    80818.60    86490.17   1071.07 o 
   3   3   1     6739.58     6654.06    141.22 o 
   4   3   1      144.89       -4.38     51.77 o 
   5   3   1     2064.15     2125.58     97.81 o 
   6   3   1    20858.55    23096.11    360.81 o 
   7   3   1     6178.63     6365.54    168.36 o 
   8   3   1    81278.39    81789.05    968.61 o 
   9   3   1       21.10      -34.64     67.93 o 
  10   3   1    48497.77    47742.60    744.67 o 
  11   3   1      523.99      431.56     78.15 o 
  12   3   1    38058.28    35130.83    484.41 o 
  13   3   1        3.16       48.50     76.07 o 
  14   3   1       15.53       91.65    108.42 o 
  15   3   1     1696.71     1914.54    151.46 o 
  16   3   1     9855.26     9678.70    292.80 o 
  17   3   1      871.63      945.52    130.02 o 
  18   3   1    52010.48    51931.96    834.79 o 
  19   3   1     5933.14     5715.28    283.63 o 
  20   3   1    13186.03    13043.26    459.59 o 
  21   3   1     1478.81     1414.91    346.60 o 
  22   3   1     1126.42      953.18    208.87 o 
  23   3   1     1749.87     1954.66    255.34 o 
  24   3   1    16146.28    16316.78    555.99 o 
  25   3   1      113.89     -168.74    168.74 o 
  26   3   1       32.88     -179.70    179.70 o 
  27   3   1     2452.20     2021.61    302.38 o 
  28   3   1     9443.63     9784.09    636.73 o 
  29   3   1       99.01     -106.44    200.85 o 
  30   3   1      131.46     -112.07    245.08 o 
  31   3   1      379.63      361.59    232.97 o 
  32   3   1        1.15      -16.17    262.55 o 
 -32   4   1     2148.65     2488.77    393.58 o 
 -31   4   1     2757.38     3318.05    421.75 o 
 -30   4   1     1479.12     1133.88    333.88 o 
 -29   4   1      171.11      455.76    265.95 o 
 -28   4   1     4365.75     4278.14    369.03 o 
 -27   4   1     4327.56     3499.45    331.89 o 
 -26   4   1     7509.61     7656.09    439.98 o 
 -25   4   1       10.24      -10.75    180.98 o 
 -24   4   1    33727.38    33985.71    807.05 o 
 -23   4   1     5434.18     5394.30    307.35 o 
 -22   4   1    15818.95    16025.09    452.87 o 
 -21   4   1     3531.82     3587.65    248.63 o 
 -20   4   1    24717.98    26110.55    497.01 o 
 -19   4   1      473.16      433.42    122.63 o 
 -18   4   1    33485.47    34667.09    519.14 o 
 -17   4   1      687.51      621.39    104.06 o 
 -16   4   1      546.24      868.71    113.79 o 
 -15   4   1     1007.64     1081.13    108.13 o 
 -14   4   1     5530.56     6112.97    218.44 o 
 -13   4   1     6494.84     6719.95    187.99 o 
 -12   4   1    65032.79    64364.69    726.99 o 
 -11   4   1     7852.08     7664.48    187.51 o 
 -10   4   1     1155.19     1035.76    105.48 o 
  -9   4   1     3464.01     3722.99    161.52 o 
  -8   4   1   137295.00   129202.80   1906.77 o 
  -7   4   1     9524.31     9541.44    275.07 o 
  -6   4   1   349173.13   351544.63   3824.69 o 
  -5   4   1     6619.14     6305.70    155.14 o 
  -4   4   1     1636.98     1450.40     83.46 o 
  -3   4   1     1138.54     1294.83     84.72 o 
  -2   4   1    57182.15    59058.56    919.27 o 
  -1   4   1      421.30      158.26    116.04 o 
   0   4   1     9845.03    10031.31    202.95 o 
   1   4   1        0.13      -42.38     42.38 o 
   2   4   1    26982.67    28546.06    368.02 o 
   3   4   1     8566.54     8937.25    166.04 o 
   4   4   1   207196.38   216793.95   3061.68 o 
   5   4   1        1.69       24.70     49.43 o 
   6   4   1    15448.77    16911.20    292.73 o 
   7   4   1      287.83      332.25     64.77 o 
   8   4   1   123134.41   119056.68   1365.16 o 
   9   4   1    12312.90    11674.55    377.40 o 
  10   4   1   278863.56   272590.19   3359.42 o 
  11   4   1     6539.52     7193.09    195.26 o 
  12   4   1      699.37      770.96     92.49 o 
  13   4   1     8785.15     9215.08    258.55 o 
  14   4   1     2503.17     2135.31    133.70 o 
  15   4   1     8170.07     8333.60    336.60 o 
  16   4   1    33972.76    35948.50    606.28 o 
  17   4   1     1402.49     1495.82    149.34 o 
  18   4   1     1135.93     1242.66    143.94 o 
  19   4   1     1473.78     1631.97    158.42 o 
  20   4   1    10825.97    11511.02    694.65 o 
  21   4   1      179.09     -150.59    150.59 o 
  22   4   1     1366.26     1235.35    220.11 o 
  23   4   1     1368.07     1984.82    253.37 o 
  24   4   1    15895.47    17034.56    900.69 o 
  25   4   1     3522.23     3785.61    333.11 o 
  26   4   1    38811.08    39549.44    918.10 o 
  27   4   1       14.16     -181.55    181.55 o 
  28   4   1     4008.44     3792.05    395.03 o 
  29   4   1     5605.65     5906.44    558.61 o 
  30   4   1       41.87     -199.36    199.36 o 
  31   4   1       34.42     -240.45    240.45 o 
  32   4   1     8678.07     8281.78    605.70 o 
 -32   5   1     8007.61     9032.08    629.49 o 
 -31   5   1      344.50     -114.12    266.98 o 
 -30   5   1      190.52     -212.70    212.70 o 
 -29   5   1        9.00     -218.72    218.72 o 
 -28   5   1     9149.55     9527.92    602.12 o 
 -27   5   1      195.92       28.04    231.65 o 
 -26   5   1    19897.01    20727.19    640.49 o 
 -25   5   1       21.43     -183.81    183.81 o 
 -24   5   1        5.28     -161.49    161.49 o 
 -23   5   1        0.07       25.86    146.32 o 
 -22   5   1      704.18      645.78    165.88 o 
 -21   5   1      302.36       45.82    114.23 o 
 -20   5   1     4176.04     4417.31    229.24 o 
 -19   5   1       49.10      -66.47     90.08 o 
 -18   5   1     1033.98     1356.85    132.42 o 
 -17   5   1      559.09      540.62    106.77 o 
 -16   5   1    43049.32    44112.43    589.41 o 
 -15   5   1       44.26       56.28     86.45 o 
 -14   5   1     1213.43     1277.91    109.29 o 
 -13   5   1      248.33      210.18     72.37 o 
 -12   5   1     1258.54     1568.85    109.56 o 
 -11   5   1     1039.01     1119.47    100.58 o 
 -10   5   1    96913.27    97498.92   1185.90 o 
  -9   5   1      318.39      435.86     74.66 o 
  -8   5   1    37871.82    37104.23    580.55 o 
  -7   5   1     4548.78     4505.07    349.34 o 
  -6   5   1     5884.49     5780.30    158.91 o 
  -5   5   1     6466.16     6496.88    163.21 o 
  -4   5   1    13727.49    14429.25    275.55 o 
  -3   5   1     5530.16     5987.17    221.27 o 
  -2   5   1    18586.99    18486.69    349.95 o 
  -1   5   1      833.54     1125.99    302.86 o 
   0   5   1    65387.87    66389.36   1000.53 o 
   1   5   1      520.22      627.89     83.03 o 
   2   5   1   169326.70   179166.53   2197.36 o 
   3   5   1      862.86      896.43     70.50 o 
   4   5   1      188.44      -21.59     53.53 o 
   5   5   1      104.45       32.91     49.39 o 
   6   5   1     5139.39     4630.90    160.33 o 
   7   5   1     3609.51     3931.51    134.58 o 
   8   5   1    24708.71    22977.91    622.98 o 
   9   5   1     9235.19     9584.56    223.51 o 
  10   5   1    23568.72    23512.66    485.85 o 
  11   5   1       27.08       73.32     60.72 o 
  12   5   1    32087.54    30418.29    438.97 o 
  13   5   1      242.95      300.84     80.91 o 
  14   5   1       23.97       99.26     95.11 o 
  15   5   1      517.13      399.51     95.32 o 
  16   5   1    15989.06    16386.20    380.83 o 
  17   5   1     1500.65     1666.05    151.60 o 
  18   5   1    38863.86    40120.38    631.60 o 
  19   5   1     5162.58     5309.10    234.52 o 
  20   5   1    11948.81    12824.27    345.32 o 
  21   5   1     1440.23     1128.68    240.06 o 
  22   5   1     1426.60     1344.97    334.35 o 
  23   5   1     1428.32     1522.66    240.77 o 
  24   5   1    13882.42    13968.10    516.77 o 
  25   5   1        0.86     -172.83    172.83 o 
  26   5   1      434.87      554.03    225.08 o 
  27   5   1      419.99      694.24    224.89 o 
  28   5   1     7672.11     7886.64    467.90 o 
  29   5   1       79.90     -221.53    221.53 o 
  30   5   1        0.49      188.76    279.21 o 
  31   5   1       12.07     -186.57    235.11 o 
  32   5   1       28.45       25.11    431.14 o 
 -32   6   1       28.70       71.06    287.99 o 
 -31   6   1      718.34      570.25    304.96 o 
 -30   6   1       24.80     -243.09    244.62 o 
 -29   6   1      140.23       23.83    311.95 o 
 -28   6   1       16.03     -146.97    241.27 o 
 -27   6   1      779.23      235.54    253.22 o 
 -26   6   1     8107.85     7575.34    527.84 o 
 -25   6   1      122.96      -64.77    228.12 o 
 -24   6   1     8678.93     9241.32    442.36 o 
 -23   6   1     2060.55     2055.81    196.22 o 
 -22   6   1      911.28      870.90    149.36 o 
 -21   6   1     2366.35     2427.80    193.42 o 
 -20   6   1    11978.51    11657.70    321.10 o 
 -19   6   1     1776.00     1723.85    145.56 o 
 -18   6   1    37088.15    38394.43    557.52 o 
 -17   6   1      971.12     1044.55    120.23 o 
 -16   6   1     9968.36    10846.36    274.69 o 
 -15   6   1      323.30      339.81    140.03 o 
 -14   6   1    13619.12    14253.41    412.42 o 
 -13   6   1     1226.46     1353.47    109.73 o 
 -12   6   1    19967.55    19826.07    543.92 o 
 -11   6   1     3178.60     2884.11    132.40 o 
 -10   6   1     3569.52     3496.55    136.76 o 
  -9   6   1     1223.23      980.38     95.67 o 
  -8   6   1    15628.52    16695.33    363.25 o 
  -7   6   1     7071.37     7179.39    183.88 o 
  -6   6   1    93730.43    91467.54   1389.93 o 
  -5   6   1     2505.42     1914.69    114.48 o 
  -4   6   1     3792.75     4303.39    197.58 o 
  -3   6   1      599.65      548.15     78.25 o 
  -2   6   1   282464.81   291062.31   4126.45 o 
  -1   6   1     4667.75     5478.08    372.29 o 
   0   6   1     6131.59     7595.06    234.89 o 
   1   6   1      908.07     1124.69     97.74 o 
   2   6   1   186890.73   193949.97   2132.04 o 
   3   6   1    21099.43    21637.06    322.32 o 
   4   6   1   257490.39   268760.66   2693.37 o 
   5   6   1     5736.87     5728.24    208.53 o 
   6   6   1      154.94      185.83     55.73 o 
   7   6   1      234.26      161.68     54.73 o 
   8   6   1     1009.40     1053.26     99.53 o 
   9   6   1     1563.92     1844.39     98.81 o 
  10   6   1     1816.25     2275.92    110.76 o 
  11   6   1     6127.38     6491.16    170.37 o 
  12   6   1      137.86      116.58     66.39 o 
  13   6   1      292.70      335.86     79.00 o 
  14   6   1    14958.04    14762.14    315.72 o 
  15   6   1     1480.35     1619.43    132.57 o 
  16   6   1     5335.07     5834.77    210.50 o 
  17   6   1      335.21      464.72    103.06 o 
  18   6   1    12035.36    12405.48    406.58 o 
  19   6   1     5995.57     5809.17    249.06 o 
  20   6   1    24837.42    26176.68    500.80 o 
  21   6   1      646.69      751.71    230.20 o 
  22   6   1      746.95     1176.86    217.28 o 
  23   6   1     5423.33     6052.46    381.10 o 
  24   6   1      220.07       52.98    244.84 o 
  25   6   1      793.31      275.33    198.67 o 
  26   6   1     9719.84     9889.91    488.28 o 
  27   6   1     1878.35     1505.42    323.41 o 
  28   6   1     5569.08     5334.55    477.21 o 
  29   6   1      210.15      230.84    473.94 o 
  30   6   1        6.19      -52.90    246.43 o 
  31   6   1      212.23      -26.45    332.42 o 
 -32   7   1       35.23     -255.12    446.56 o 
 -31   7   1       16.71       37.53    270.41 o 
 -30   7   1        3.98     -230.23    230.23 o 
 -29   7   1      725.02      142.01    360.50 o 
 -28   7   1     1592.99     1824.66    464.06 o 
 -27   7   1        8.30     -125.38    232.46 o 
 -26   7   1      166.86     -235.96    235.96 o 
 -25   7   1     4521.72     4266.54    420.89 o 
 -24   7   1     3737.05     3864.99    392.39 o 
 -23   7   1     2891.87     3229.04    247.64 o 
 -22   7   1       86.65       27.92    134.05 o 
 -21   7   1     5443.61     5478.25    233.93 o 
 -20   7   1    25960.86    26067.98    453.69 o 
 -19   7   1     3085.60     3101.57    177.29 o 
 -18   7   1     4768.09     4808.19    202.81 o 
 -17   7   1      398.18      629.79    110.03 o 
 -16   7   1       48.66       83.52     84.17 o 
 -15   7   1      474.95      572.94     98.06 o 
 -14   7   1     8440.13     8569.15    253.03 o 
 -13   7   1        1.30       88.29     72.55 o 
 -12   7   1     1097.89      951.96     91.59 o 
 -11   7   1      285.20      282.03     68.99 o 
 -10   7   1    32177.40    32285.02    503.62 o 
  -9   7   1     1497.19     1510.85    116.35 o 
  -8   7   1    41121.77    40717.03    588.95 o 
  -7   7   1      925.55      897.78     89.08 o 
  -6   7   1    27842.74    28526.51    476.34 o 
  -5   7   1     2248.24     1817.89    108.45 o 
  -4   7   1   346371.19   355642.16   5452.63 o 
  -3   7   1     5471.88     5505.75    172.45 o 
  -2   7   1   106501.35   113095.14   2554.51 o 
  -1   7   1    30634.84    31869.80    692.41 o 
   0   7   1      706.02      744.75    116.01 o 
   1   7   1      100.55       95.69     68.69 o 
   2   7   1    27945.80    29297.83    456.65 o 
   3   7   1     2510.02     2677.04    115.85 o 
   5   7   1    11324.76    11080.75    243.71 o 
   6   7   1    37039.07    35126.24    619.87 o 
   7   7   1     5053.21     5200.41    260.98 o 
   8   7   1     9806.97     9623.25    189.40 o 
   9   7   1       25.47      -47.95     51.40 o 
  10   7   1     8726.06     9121.95    197.26 o 
  11   7   1        3.47       63.23     64.98 o 
  12   7   1     1250.98     1488.41    107.86 o 
  13   7   1      473.05      407.32     85.76 o 
  14   7   1     1843.44     1974.59    129.62 o 
  15   7   1     1937.01     2078.98    140.17 o 
  16   7   1     3635.10     4037.75    181.99 o 
  17   7   1        1.89      -62.83     83.62 o 
  18   7   1     1307.49     1455.40    135.16 o 
  19   7   1       96.70       -7.93    137.54 o 
  20   7   1     1161.81     1103.95    152.44 o 
  21   7   1     7469.64     8321.60    405.25 o 
  22   7   1     2724.33     2795.00    274.89 o 
  23   7   1     2506.17     2534.07    270.55 o 
  24   7   1     2526.63     2355.70    359.70 o 
  25   7   1     2100.79     1988.44    455.30 o 
  26   7   1     3922.31     3621.64    461.65 o 
  27   7   1     1470.92     1380.18    434.68 o 
  28   7   1      361.82      322.50    274.76 o 
  29   7   1      117.65     -236.47    248.36 o 
  30   7   1      193.73     -248.49    248.49 o 
  31   7   1     1117.60      934.55    341.69 o 
 -31   8   1        5.46     -191.47    261.40 o 
 -30   8   1      154.36     -152.24    253.21 o 
 -29   8   1      848.52       96.59    280.69 o 
 -28   8   1       43.28      -64.41    253.89 o 
 -27   8   1       15.69     -219.63    219.63 o 
 -26   8   1     2712.44     2189.70    352.83 o 
 -25   8   1      831.38      568.58    262.77 o 
 -24   8   1      587.84      403.48    275.00 o 
 -23   8   1        3.85     -137.32    137.32 o 
 -22   8   1        6.71     -114.18    114.18 o 
 -21   8   1      421.40      463.95    158.95 o 
 -20   8   1      268.53      108.22    113.13 o 
 -19   8   1     1983.92     2165.37    156.01 o 
 -18   8   1     2791.19     3027.09    258.69 o 
 -17   8   1      664.67      628.83    113.66 o 
 -16   8   1     1961.99     1915.76    137.98 o 
 -15   8   1     2655.79     2797.48    166.00 o 
 -14   8   1     5415.84     5813.00    199.51 o 
 -13   8   1     2513.20     2194.66    131.49 o 
 -12   8   1     1615.76     1449.10    105.59 o 
 -11   8   1      246.99      162.82     81.97 o 
 -10   8   1    18149.22    18138.23    350.02 o 
  -9   8   1     1321.59     1450.58    114.56 o 
  -8   8   1    47141.15    48078.73    666.94 o 
  -7   8   1      408.91      442.06     80.91 o 
  -6   8   1    11236.66    11306.05    244.54 o 
  -5   8   1        0.22      107.59     56.37 o 
  -4   8   1    18027.42    17994.50    314.28 o 
  -3   8   1    28695.55    28255.06    420.84 o 
  -2   8   1    10920.34     9783.89    525.45 o 
  -1   8   1     6610.92     6200.97    290.48 o 
   0   8   1    42022.72    40047.89    704.10 o 
   1   8   1     7800.50     7576.52    266.75 o 
   2   8   1       27.04       36.22     76.49 o 
   3   8   1      317.49      218.58     58.98 o 
   4   8   1       24.58      -33.90     52.98 o 
   5   8   1     2265.83     2446.12    135.14 o 
   6   8   1     1123.07     1077.62     87.30 o 
   7   8   1      912.51      881.67     86.78 o 
   8   8   1     7811.26     7460.79    231.73 o 
   9   8   1      118.38       98.83     58.98 o 
  10   8   1    56515.52    59140.12    676.63 o 
  11   8   1     3620.60     3854.08    145.08 o 
  12   8   1     7391.21     7244.55    191.90 o 
  13   8   1     5171.70     5041.42    191.30 o 
  14   8   1    32395.21    34103.01    481.44 o 
  15   8   1     1253.11     1386.61    120.14 o 
  16   8   1     8062.30     8376.68    235.52 o 
  17   8   1      678.85      867.60    150.26 o 
  18   8   1      426.65      338.05    119.83 o 
  19   8   1        0.27      -10.92    107.23 o 
  20   8   1      669.61      692.39    138.63 o 
  21   8   1     1826.98     2152.09    243.61 o 
  22   8   1      262.86      253.24    229.31 o 
  23   8   1      502.16      248.81    235.44 o 
  24   8   1       81.59      189.84    230.51 o 
  25   8   1      296.90      859.48    274.67 o 
  26   8   1      665.76      113.12    247.55 o 
  27   8   1        6.67     -204.34    204.34 o 
  28   8   1       17.50        8.76    258.42 o 
  29   8   1        6.48     -214.07    214.07 o 
  30   8   1     1003.22      791.91    313.39 o 
  31   8   1     2483.15     1875.80    630.49 o 
 -31   9   1     1866.66     1449.05    359.89 o 
 -30   9   1     1886.23     1694.77    367.22 o 
 -29   9   1     2459.54     1460.48    341.85 o 
 -28   9   1     5143.12     5393.79    498.20 o 
 -27   9   1      208.62      256.12    330.40 o 
 -26   9   1     4335.62     4118.55    423.87 o 
 -25   9   1      508.77      512.20    266.80 o 
 -24   9   1     4281.58     4062.87    413.87 o 
 -23   9   1       72.84      263.07    156.11 o 
 -22   9   1      663.27      464.36    157.03 o 
 -21   9   1      121.01      240.72    145.33 o 
 -20   9   1     3135.95     3722.70    253.73 o 
 -19   9   1     5592.94     6001.25    256.72 o 
 -18   9   1      896.85      892.51    130.78 o 
 -17   9   1      307.93      372.92    111.40 o 
 -16   9   1    60676.51    60250.90    827.41 o 
 -15   9   1     6450.63     6776.59    214.65 o 
 -14   9   1    32984.43    32628.97    472.10 o 
 -13   9   1     5172.61     5639.88    183.88 o 
 -12   9   1    16236.48    16292.12    293.94 o 
 -11   9   1     1168.30     1066.15     98.25 o 
 -10   9   1      181.55      376.00     89.33 o 
  -9   9   1     6189.71     6399.76    292.18 o 
  -8   9   1    12847.97    12980.57    284.02 o 
  -7   9   1     3985.96     3993.96    163.78 o 
  -6   9   1      530.72      288.96    103.72 o 
  -5   9   1     4169.90     4115.64    157.95 o 
  -4   9   1    84662.89    87688.75   1076.72 o 
  -3   9   1     1012.25      818.87     96.79 o 
  -2   9   1      276.58      316.29    127.87 o 
  -1   9   1    12632.71    12467.35    395.71 o 
   0   9   1   274428.50   259462.48   3677.91 o 
   1   9   1      460.14      359.03     95.46 o 
   2   9   1   182066.88   175447.77   2225.56 o 
   3   9   1      340.23      247.12     71.83 o 
   4   9   1     2919.48     2708.26    148.58 o 
   5   9   1     2155.51     2188.30    114.46 o 
   6   9   1      225.14      319.71     68.61 o 
   7   9   1     2577.65     2772.12    168.82 o 
   8   9   1    58621.02    60057.43    674.16 o 
   9   9   1      171.70      186.24     61.96 o 
  10   9   1     6582.05     6592.72    174.12 o 
  11   9   1     4175.65     4066.43    151.62 o 
  12   9   1     4444.61     4347.06    160.79 o 
  13   9   1     6626.09     6755.58    196.63 o 
  14   9   1      316.21      338.99    100.73 o 
  15   9   1     9504.96    10205.17    250.25 o 
  16   9   1    32375.82    32730.10    488.76 o 
  17   9   1    10776.20    10641.57    305.91 o 
  18   9   1    24786.77    25585.03    536.36 o 
  19   9   1       91.73      -29.40    107.12 o 
  20   9   1     3290.58     3625.53    252.44 o 
  21   9   1     1235.70      814.33    254.41 o 
  22   9   1      930.01     1147.18    281.07 o 
  23   9   1     1768.56     2066.84    326.51 o 
  24   9   1    12745.34    14346.42    648.19 o 
  25   9   1     1144.88      732.58    283.72 o 
  26   9   1     2332.86     2501.68    363.14 o 
  27   9   1      375.63      389.50    322.01 o 
  28   9   1      736.05      535.39    284.14 o 
  29   9   1       77.59     -248.49    248.49 o 
  30   9   1     1803.16     1808.12    376.51 o 
 -31  10   1       39.02     -273.95    273.95 o 
 -30  10   1       68.08        4.44    282.81 o 
 -29  10   1      532.77      860.92    312.17 o 
 -28  10   1     1114.54     1111.52    323.83 o 
 -27  10   1      207.42      132.78    265.01 o 
 -26  10   1    10546.06    12192.19    717.06 o 
 -25  10   1        7.24     -215.43    215.43 o 
 -24  10   1    18946.27    20710.29    761.20 o 
 -23  10   1     1737.16     1764.48    343.41 o 
 -22  10   1      655.03      497.92    168.00 o 
 -21  10   1      210.19      107.98    142.50 o 
 -20  10   1     2562.12     2770.83    233.53 o 
 -19  10   1       64.18      192.89    135.57 o 
 -18  10   1    30883.48    31084.24    547.77 o 
 -17  10   1     2307.02     2281.88    172.93 o 
 -16  10   1     8364.13     8229.26    267.24 o 
 -15  10   1      684.56      755.21    120.95 o 
 -14  10   1    32982.95    34247.32    548.42 o 
 -13  10   1     3967.85     3980.90    187.98 o 
 -12  10   1     1704.69     1848.93    141.52 o 
 -11  10   1       35.34       72.64     82.55 o 
 -10  10   1    27148.39    27230.09    471.45 o 
  -9  10   1    13938.54    14269.14    414.62 o 
  -8  10   1    47521.63    46724.61    674.47 o 
  -7  10   1      607.32      471.70     92.05 o 
  -6  10   1    68670.61    69600.80    909.58 o 
  -5  10   1     3950.38     3793.89    158.00 o 
  -4  10   1    12712.34    13228.15    258.51 o 
  -3  10   1    14326.06    14879.89    356.99 o 
  -2  10   1   176267.89   172713.20   3063.90 o 
  -1  10   1     2619.60     2898.15    335.43 o 
   0  10   1    55045.30    54659.46   1192.78 o 
   1  10   1     1179.67     1347.74    129.85 o 
   2  10   1   103011.22   102298.41   1388.29 o 
   3  10   1     3665.09     4297.71    243.72 o 
   4  10   1    31959.51    33336.27    639.77 o 
   5  10   1     6550.82     6944.76    187.32 o 
   6  10   1      919.48     1238.08     97.89 o 
   7  10   1     6429.93     6576.62    166.52 o 
   8  10   1    16496.46    16630.07    283.15 o 
   9  10   1      587.89      637.61     78.58 o 
  10  10   1    49759.51    51071.15    618.63 o 
  11  10   1     3742.82     3870.70    150.59 o 
  12  10   1     7232.85     6955.31    196.61 o 
  13  10   1     4191.60     4414.53    184.57 o 
  14  10   1    26305.75    26837.45    420.53 o 
  15  10   1     2649.72     2748.53    169.36 o 
  16  10   1    30958.71    32408.49    547.69 o 
  17  10   1      820.00      850.22    163.31 o 
  18  10   1     4322.19     4237.43    296.81 o 
  19  10   1     3202.94     3292.16    242.04 o 
  20  10   1    11541.30    12146.64    392.39 o 
  21  10   1        2.27     -104.48    204.07 o 
  22  10   1      472.49      471.52    242.24 o 
  23  10   1        1.73     -426.36    426.36 o 
  24  10   1     1823.97     2505.26    356.54 o 
  25  10   1      558.00      -80.88    243.18 o 
  26  10   1    13259.31    14108.12   1120.58 o 
  27  10   1       84.54      -86.86    239.42 o 
  28  10   1     1808.07     1218.74    302.92 o 
  29  10   1      502.21      154.74    270.54 o 
  30  10   1        0.22     -252.45    252.45 o 
 -30  11   1     1028.58      974.42    332.25 o 
 -29  11   1       30.87     -366.56    366.56 o 
 -28  11   1     1727.27     1814.10    367.34 o 
 -27  11   1       51.15     -112.01    249.23 o 
 -26  11   1    18660.69    18960.75    765.32 o 
 -25  11   1     1281.89     1571.68    327.95 o 
 -24  11   1      115.02      -32.95    226.79 o 
 -23  11   1     2339.96     2627.64    254.11 o 
 -22  11   1     1547.12     1519.57    210.62 o 
 -21  11   1     2870.91     3230.42    330.21 o 
 -20  11   1      312.09      519.30    214.52 o 
 -19  11   1      284.53      346.69    169.89 o 
 -18  11   1     5287.28     5808.48    559.26 o 
 -17  11   1       43.52       37.42     94.26 o 
 -16  11   1    24893.01    25479.13    479.27 o 
 -15  11   1        8.01      -10.46     90.76 o 
 -14  11   1     1529.37     1557.71    147.63 o 
 -13  11   1       20.22       90.42     91.03 o 
 -12  11   1     1028.31      934.94    120.77 o 
 -11  11   1       11.23      -89.37    121.29 o 
 -10  11   1   146231.41   149435.03   1805.03 o 
  -9  11   1     4953.92     4833.50    203.08 o 
  -8  11   1    75939.22    76251.34   1007.00 o 
  -7  11   1     5748.03     6197.90    214.74 o 
  -6  11   1    40758.84    40913.27    562.97 o 
  -5  11   1    11202.69    12211.33    275.77 o 
  -4  11   1    10942.05    10574.71    269.55 o 
  -3  11   1       80.56       37.66     82.32 o 
  -2  11   1     1207.51     1296.90    140.98 o 
  -1  11   1     1058.51     1577.43    184.62 o 
   0  11   1    19945.74    17744.16    387.05 o 
   1  11   1        6.63      120.74     95.74 o 
   2  11   1    35757.86    35286.98    523.63 o 
   3  11   1     3240.41     3357.09    168.11 o 
   4  11   1     2902.01     2572.50    153.74 o 
   5  11   1     5124.44     4634.11    164.03 o 
   6  11   1   104191.91   103658.79   1090.63 o 
   7  11   1     4770.94     5322.70    154.06 o 
   8  11   1    87551.64    90965.48    974.14 o 
   9  11   1     1719.73     1666.83    109.82 o 
  10  11   1    11979.46    11957.83    246.32 o 
  11  11   1      607.91      603.49     87.73 o 
  12  11   1    15096.63    14739.08    287.30 o 
  13  11   1      105.99      187.85    136.14 o 
  14  11   1     2545.78     3210.11    181.49 o 
  15  11   1      773.44      409.09    182.53 o 
  16  11   1     3954.76     4252.26    251.13 o 
  17  11   1      155.18      271.73    135.86 o 
  18  11   1    20827.67    22558.81    674.60 o 
  19  11   1      662.50      575.37    148.92 o 
  20  11   1     6574.08     6937.62    330.21 o 
  21  11   1     5054.10     5002.14    423.32 o 
  22  11   1     1742.86     1348.90    294.53 o 
  23  11   1     1824.20     1290.51    303.80 o 
  24  11   1     9941.52    10154.05    708.97 o 
  25  11   1     1767.05     1277.54    321.09 o 
  26  11   1      361.45      589.36    328.23 o 
  27  11   1     1346.44     1395.29    327.36 o 
  28  11   1     9676.59    10320.73    631.74 o 
  29  11   1      121.59     -255.47    255.47 o 
  30  11   1       49.80      219.33    340.65 o 
 -30  12   1      318.35       96.33    293.59 o 
 -29  12   1     1474.89     1106.03    520.61 o 
 -28  12   1     4284.24     3659.71    482.91 o 
 -27  12   1     1825.28     1152.39    369.36 o 
 -26  12   1      125.10       -1.49    242.43 o 
 -25  12   1      154.39      -98.48    204.88 o 
 -24  12   1    19643.53    19451.95    741.07 o 
 -23  12   1     2161.78     1945.41    253.01 o 
 -22  12   1     1199.58     1534.57    214.16 o 
 -21  12   1     1726.67     2040.58    226.59 o 
 -20  12   1    10248.71     9838.00    382.31 o 
 -19  12   1      398.07      277.68    152.57 o 
 -18  12   1     4446.52     4435.15    274.86 o 
 -17  12   1     1011.93     1061.57    215.29 o 
 -16  12   1     8707.78     8686.26    278.87 o 
 -15  12   1     1655.37     1631.87    157.10 o 
 -14  12   1    16490.96    16882.21    374.82 o 
 -13  12   1     3385.06     3456.61    193.57 o 
 -12  12   1    13349.80    13781.22    330.06 o 
 -11  12   1     6099.53     6978.32    245.35 o 
 -10  12   1     5428.75     5321.41    220.28 o 
  -9  12   1      137.99      115.42     94.37 o 
  -8  12   1   106565.22   107505.70   1355.10 o 
  -7  12   1     2958.47     3205.05    250.91 o 
  -6  12   1   106323.71   108766.31   1239.09 o 
  -5  12   1      258.46      320.45    106.18 o 
  -4  12   1      773.67      789.05    117.35 o 
  -3  12   1     3001.50     2602.76    176.47 o 
  -2  12   1      578.22      912.93    177.38 o 
  -1  12   1       54.76      193.92    129.66 o 
   0  12   1     3500.17     3438.75    221.65 o 
   1  12   1     2868.41     2910.48    192.86 o 
   2  12   1     3531.12     4140.11    171.44 o 
   3  12   1     9540.29    10105.35    228.37 o 
   4  12   1      423.61      376.55     79.47 o 
   5  12   1     1297.22     1687.13    122.00 o 
   6  12   1      301.90      324.39     69.00 o 
   7  12   1      989.29      923.13    109.60 o 
   8  12   1    86467.38    88789.58    963.65 o 
   9  12   1     1724.11     1865.97    136.39 o 
  10  12   1    49793.11    48472.42    676.76 o 
  11  12   1        0.74       74.34     81.92 o 
  12  12   1     5955.05     6364.44    252.23 o 
  13  12   1     3928.37     3755.41    193.80 o 
  14  12   1      353.24      294.22    129.86 o 
  15  12   1     1042.00     1252.18    173.62 o 
  16  12   1    15435.60    17293.95    448.73 o 
  17  12   1      430.03      432.80    146.83 o 
  18  12   1     5356.80     5583.08    296.61 o 
  19  12   1      837.76     1014.31    202.26 o 
  20  12   1     2090.17     2414.63    257.20 o 
  21  12   1      242.24      329.28    220.15 o 
  22  12   1        2.25     -252.84    252.84 o 
  23  12   1     2731.94     2812.61    369.91 o 
  24  12   1     4168.16     4744.14    673.64 o 
  25  12   1     2389.22     2644.66    493.55 o 
  26  12   1    10091.77     9764.14    841.84 o 
  27  12   1       10.74     -357.81    357.81 o 
  28  12   1      207.24     -135.31    384.84 o 
  29  12   1     1740.76     1175.56    394.44 o 
 -29  13   1       89.93     -240.31    240.31 o 
 -28  13   1       29.45      -53.43    255.63 o 
 -27  13   1      240.16       78.48    539.80 o 
 -26  13   1     3230.46     2717.44    543.20 o 
 -25  13   1      251.17      388.98    275.22 o 
 -24  13   1      111.88      -22.40    332.97 o 
 -23  13   1       24.07     -161.22    161.22 o 
 -22  13   1     1083.76      977.22    198.85 o 
 -21  13   1     2860.44     2861.52    343.60 o 
 -20  13   1     7497.10     7790.58    366.92 o 
 -19  13   1      337.99      209.15    148.68 o 
 -18  13   1     1441.52     1631.31    238.23 o 
 -17  13   1      523.85      926.28    172.07 o 
 -16  13   1     4824.20     4788.15    278.08 o 
 -15  13   1     1941.12     1934.78    162.72 o 
 -14  13   1     2409.76     2541.56    178.51 o 
 -13  13   1       96.53       49.52    108.40 o 
 -12  13   1     3647.72     3607.13    198.36 o 
 -11  13   1     1444.02     1225.66    137.42 o 
 -10  13   1     5246.55     5737.56    313.43 o 
  -9  13   1     1570.98     1807.81    141.40 o 
  -8  13   1      645.35      681.88    112.16 o 
  -7  13   1     8067.59     8834.84    250.03 o 
  -6  13   1      503.23      600.89    108.32 o 
  -5  13   1       37.89       42.04    101.83 o 
  -4  13   1    15435.67    16669.90    494.66 o 
  -3  13   1     1927.86     1826.08    186.33 o 
  -2  13   1     3591.86     3562.06    229.20 o 
  -1  13   1       38.20     -123.96    123.96 o 
   0  13   1    20372.58    20404.99    602.25 o 
   1  13   1      164.82      163.90    114.64 o 
   2  13   1    19581.32    19966.55    454.87 o 
   3  13   1      788.26      730.01    103.40 o 
   4  13   1     6496.63     7032.42    201.61 o 
   5  13   1     7395.63     7449.70    210.04 o 
   6  13   1     1035.86      914.61     90.06 o 
   7  13   1     1021.18      976.72    108.87 o 
   8  13   1     4587.88     4368.07    186.56 o 
   9  13   1     2540.37     2724.68    169.18 o 
  10  13   1       58.78      140.98     95.77 o 
  11  13   1      190.64       89.64     83.39 o 
  12  13   1       59.79       -9.72    111.43 o 
  13  13   1     1534.78     1759.81    171.21 o 
  14  13   1     8955.33     8886.47    303.40 o 
  15  13   1      477.23      538.80    137.24 o 
  16  13   1     1154.22     1035.98    169.71 o 
  17  13   1       59.28      -97.64    126.23 o 
  18  13   1    12069.29    12208.93    407.09 o 
  19  13   1       24.35        3.66    143.78 o 
  20  13   1        1.90     -106.34    161.85 o 
  21  13   1      278.09      311.33    228.36 o 
  22  13   1     1585.45     1651.25    367.71 o 
  23  13   1     1134.22      545.67    540.58 o 
  24  13   1     1568.36     1799.91    335.29 o 
  25  13   1      241.05      186.26    256.28 o 
  26  13   1        0.34     -307.39    307.39 o 
  27  13   1        4.25     -399.31    627.81 o 
  28  13   1     3726.88     3254.90    476.06 o 
  29  13   1      360.68     -305.59    945.71 o 
 -29  14   1      203.39     -364.39    406.86 o 
 -28  14   1      118.21      -84.34    339.55 o 
 -27  14   1     1352.18     1190.91    591.00 o 
 -26  14   1      612.56      765.82    335.06 o 
 -25  14   1      199.59     -179.08    235.89 o 
 -24  14   1       17.70     -269.93    424.71 o 
 -23  14   1     3869.71     3963.58    342.08 o 
 -22  14   1     9795.52    10645.41    428.32 o 
 -21  14   1     2588.22     3079.31    271.40 o 
 -20  14   1     1177.91      699.55    191.02 o 
 -19  14   1     1717.68     1516.22    211.49 o 
 -18  14   1    13151.57    13587.60    591.06 o 
 -17  14   1     1040.89      850.82    177.80 o 
 -16  14   1     1805.93     1996.47    213.17 o 
 -15  14   1      740.78      715.37    158.12 o 
 -14  14   1     2218.59     2196.49    171.67 o 
 -13  14   1      760.58      738.57    160.54 o 
 -12  14   1    12727.36    13602.87    336.36 o 
 -11  14   1     2722.37     2749.71    178.75 o 
 -10  14   1       14.70        5.10     90.29 o 
  -9  14   1     2072.81     1834.79    150.87 o 
  -8  14   1    18203.22    19727.20    388.86 o 
  -7  14   1     1511.89     1565.13    140.12 o 
  -6  14   1    96596.16   100001.35   1304.27 o 
  -5  14   1     6576.58     5941.83    244.84 o 
  -4  14   1     2132.97     2114.44    187.07 o 
  -3  14   1     9547.04     9582.70    358.31 o 
  -2  14   1    45958.62    47052.92    892.78 o 
  -1  14   1     1251.77     1728.66    225.21 o 
   0  14   1     3807.33     3631.68    291.48 o 
   1  14   1      132.50      154.63    126.40 o 
   2  14   1    27956.54    28781.96    581.20 o 
   3  14   1     7346.91     8274.62    274.10 o 
   4  14   1    33622.30    34282.27    650.69 o 
   5  14   1     7319.51     7386.10    287.08 o 
   6  14   1     7300.88     7277.85    351.17 o 
   7  14   1     3567.23     3669.72    176.92 o 
   8  14   1    15077.20    14952.01    310.37 o 
   9  14   1     1151.70     1288.00    127.93 o 
  10  14   1     7503.00     7155.92    228.31 o 
  11  14   1     2980.11     2976.35    169.90 o 
  12  14   1      842.41     1230.80    154.04 o 
  13  14   1      120.32      239.29    115.95 o 
  14  14   1     1587.16     1694.42    176.56 o 
  15  14   1      361.63      361.75    156.57 o 
  16  14   1       97.84      212.03    135.89 o 
  17  14   1      422.15      502.71    148.68 o 
  18  14   1     6827.92     7279.85    318.80 o 
  19  14   1     6218.81     6456.25    314.47 o 
  20  14   1     3813.02     3756.44    283.39 o 
  21  14   1     4213.94     3949.63    349.92 o 
  22  14   1     3369.42     3015.91    341.74 o 
  23  14   1     2558.84     2466.96    422.33 o 
  24  14   1     3840.32     2827.39    432.59 o 
  25  14   1     1754.08     1167.32    494.54 o 
  26  14   1      262.58      -24.31    335.31 o 
  27  14   1     2244.15      797.36    590.40 o 
  28  14   1      486.87     -100.03    333.51 o 
 -28  15   1       29.31     -391.54    391.54 o 
 -27  15   1       10.38     -413.72    413.72 o 
 -26  15   1     1262.17      480.85    468.68 o 
 -25  15   1     1926.68     2195.35    376.68 o 
 -24  15   1      921.23     1044.76    302.66 o 
 -23  15   1      731.21      536.22    280.25 o 
 -22  15   1        3.32      230.13    171.03 o 
 -21  15   1     9715.25    10385.03    443.19 o 
 -20  15   1     4647.96     4820.73    310.70 o 
 -19  15   1      311.35      253.99    166.26 o 
 -18  15   1     5187.13     4839.26    308.86 o 
 -17  15   1      912.68     1314.08    199.46 o 
 -16  15   1     1435.40     1460.84    207.22 o 
 -15  15   1      714.75      652.18    158.35 o 
 -14  15   1      215.74      271.53    144.51 o 
 -13  15   1     1743.20     1705.95    155.26 o 
 -12  15   1     3127.92     3450.24    188.82 o 
 -11  15   1     2150.96     2504.01    167.27 o 
 -10  15   1    22097.38    22995.25    437.83 o 
  -9  15   1      403.26      549.68    111.97 o 
  -8  15   1    16448.92    17270.42    368.12 o 
  -7  15   1     1376.08     1763.31    170.72 o 
  -6  15   1     8027.39     7441.30    414.20 o 
  -5  15   1    14617.77    14811.42    431.47 o 
  -4  15   1    48105.23    50252.81    774.13 o 
  -3  15   1     1321.71     1397.46    192.78 o 
  -2  15   1    12234.78    13681.00    528.44 o 
  -1  15   1    13127.41    14326.74    679.17 o 
   0  15   1       78.36      101.93    167.34 o 
   1  15   1        9.82      -58.48    122.70 o 
   2  15   1        2.98      -41.44    110.42 o 
   3  15   1     2251.27     2257.91    213.80 o 
   4  15   1    34534.10    34686.43    601.99 o 
   5  15   1     7986.30     8688.11    297.08 o 
   6  15   1    45384.83    45110.98    673.17 o 
   7  15   1     7918.69     8292.30    287.64 o 
   8  15   1    17358.07    16490.58    337.45 o 
   9  15   1       45.54      -36.37     83.55 o 
  10  15   1     1516.18     1256.22    129.50 o 
  11  15   1       28.35      -31.84    109.28 o 
  12  15   1     3109.65     3061.61    208.14 o 
  13  15   1      524.13      482.39    134.73 o 
  14  15   1       20.01      123.50    123.16 o 
  15  15   1     1859.81     1926.75    211.61 o 
  16  15   1      108.20      231.97    144.63 o 
  17  15   1      717.85      431.66    157.76 o 
  18  15   1     2329.54     2431.60    219.86 o 
  19  15   1      789.45      894.71    176.95 o 
  20  15   1     5506.63     5921.33    404.11 o 
  21  15   1     2181.40     2275.45    407.03 o 
  22  15   1     4600.35     3799.32    460.09 o 
  23  15   1     5613.97     5277.26    526.95 o 
  24  15   1      153.71     -133.07    333.97 o 
  25  15   1      835.16      338.10    372.55 o 
  26  15   1     1599.33     1290.62    405.20 o 
  27  15   1      500.58     -333.97    333.97 o 
  28  15   1       45.97     -367.29    367.29 o 
 -28  16   1        5.25     -394.81    394.81 o 
 -27  16   1      446.13     -333.72    333.72 o 
 -26  16   1     2459.68     1146.91    401.29 o 
 -25  16   1      323.65     -369.80    369.80 o 
 -24  16   1     5190.28     4937.20    529.54 o 
 -23  16   1     1267.53     1232.78    242.14 o 
 -22  16   1     1125.07     1169.31    208.52 o 
 -21  16   1       88.71      120.06    155.82 o 
 -20  16   1     2404.54     2113.63    224.51 o 
 -19  16   1     2733.65     3110.31    256.41 o 
 -18  16   1    10461.89    11819.88    392.97 o 
 -17  16   1     1371.91     1462.09    197.14 o 
 -16  16   1     5811.88     5513.05    295.08 o 
 -15  16   1     5410.97     6075.45    299.58 o 
 -14  16   1     6425.34     6573.32    295.16 o 
 -13  16   1     3559.78     3690.15    261.50 o 
 -12  16   1     4223.69     4350.80    212.95 o 
 -11  16   1      442.63      543.49    119.40 o 
 -10  16   1    16436.86    17106.53    377.24 o 
  -9  16   1     3337.39     3655.89    207.83 o 
  -8  16   1    23482.42    23758.48    695.20 o 
  -7  16   1     4611.84     4590.43    249.41 o 
  -6  16   1    16877.35    17120.07    416.74 o 
  -5  16   1      162.83       36.78    125.80 o 
  -4  16   1     6893.26     7355.14    284.96 o 
  -3  16   1    19885.69    19575.82    456.57 o 
  -2  16   1    57845.81    58839.14   1095.96 o 
  -1  16   1       91.16      -57.73    141.92 o 
   0  16   1    14735.33    15895.63    503.21 o 
   1  16   1    10659.25    10747.29    371.13 o 
   2  16   1    14733.70    14672.99    375.67 o 
   3  16   1      872.19      757.06    145.92 o 
   4  16   1    11110.68    11627.97    339.34 o 
   5  16   1     2286.62     2269.31    179.14 o 
   6  16   1     2278.69     2294.13    199.86 o 
   7  16   1     8963.34     8670.72    287.21 o 
   8  16   1    12784.92    12787.49    339.71 o 
   9  16   1       67.26      -78.32     78.32 o 
  10  16   1    14560.71    16193.63    387.32 o 
  11  16   1     1961.64     1989.20    178.77 o 
  12  16   1     3920.86     4228.06    239.46 o 
  13  16   1     5674.74     5638.68    269.53 o 
  14  16   1    22399.92    21947.34    487.20 o 
  15  16   1     5440.67     5328.68    280.43 o 
  16  16   1     9896.50     9664.71    471.97 o 
  17  16   1     2410.65     2852.66    272.04 o 
  18  16   1      980.39      681.95    209.41 o 
  19  16   1       57.64       13.36    181.19 o 
  20  16   1     2717.03     2588.54    316.06 o 
  21  16   1     2911.08     3332.27    447.89 o 
  22  16   1      145.22     -406.78    543.01 o 
  23  16   1       59.84     -314.70    314.70 o 
  24  16   1      406.88      202.97    326.84 o 
  25  16   1     1259.45      519.02    363.97 o 
  26  16   1     1833.42      915.80    507.28 o 
  27  16   1       19.46     -226.15    410.90 o 
 -27  17   1      356.58     -464.18    464.18 o 
 -26  17   1     2726.19     1424.17    429.37 o 
 -25  17   1        1.54     -114.51    339.79 o 
 -24  17   1     1542.75     1615.43    414.98 o 
 -23  17   1       29.11     -208.61    208.61 o 
 -22  17   1     3462.47     3683.19    333.39 o 
 -21  17   1     1319.41      918.41    238.55 o 
 -20  17   1     1159.02     1288.71    247.66 o 
 -19  17   1     2761.36     3044.88    282.03 o 
 -18  17   1      384.89      715.08    188.51 o 
 -17  17   1      937.15      759.29    175.27 o 
 -16  17   1    39773.00    40542.21    725.05 o 
 -15  17   1    11261.56    12250.66    669.82 o 
 -14  17   1    35925.17    36008.09    660.88 o 
 -13  17   1     4713.76     5201.45    282.87 o 
 -12  17   1     3815.59     3532.23    205.38 o 
 -11  17   1     4349.92     4364.93    270.74 o 
 -10  17   1     3817.62     3922.56    215.78 o 
  -9  17   1        1.81       69.26    125.52 o 
  -8  17   1      523.20      358.53    143.04 o 
  -7  17   1     4794.57     5368.67    286.71 o 
  -6  17   1      381.59      178.49    132.89 o 
  -5  17   1     2702.47     2711.79    205.89 o 
  -4  17   1    28672.54    30264.76    575.78 o 
  -3  17   1      862.37     1069.17    156.62 o 
  -2  17   1        3.97       85.77    120.27 o 
  -1  17   1     6032.27     5904.05    373.07 o 
   0  17   1   151317.14   150409.05   2098.64 o 
   1  17   1        2.72      162.27    150.45 o 
   2  17   1   109386.91   112340.95   1476.13 o 
   3  17   1     1017.56      929.33    158.34 o 
   4  17   1       63.79     -113.35    113.35 o 
   5  17   1     2865.97     2846.22    193.94 o 
   6  17   1     4933.80     5001.36    237.88 o 
   7  17   1       86.13        5.23    113.54 o 
   8  17   1    25301.76    25985.25    498.50 o 
   9  17   1     1250.07     1188.67    193.33 o 
  10  17   1     3915.67     3929.88    276.65 o 
  11  17   1     4235.16     3635.98    321.44 o 
  12  17   1     4242.15     4004.54    308.11 o 
  13  17   1     2814.81     2471.06    265.61 o 
  14  17   1       69.57     -156.15    164.88 o 
  15  17   1     7874.66     8185.09    454.81 o 
  16  17   1    27969.43    28728.50    829.74 o 
  17  17   1     8803.59     9165.30    417.50 o 
  18  17   1    18285.41    18143.12    550.04 o 
  19  17   1     1673.85     1369.59    261.44 o 
  20  17   1      132.94     -206.35    206.35 o 
  21  17   1       24.73     -286.95    286.95 o 
  22  17   1        6.05     -121.35    332.94 o 
  23  17   1      785.12      493.98    347.89 o 
  24  17   1     5321.44     3891.82    497.56 o 
  25  17   1      202.73     -307.11    345.01 o 
  26  17   1      286.12      139.55    441.09 o 
 -26  18   1      815.41       47.10    480.08 o 
 -25  18   1      102.54     -321.84    321.84 o 
 -24  18   1    10598.57     9019.57    665.26 o 
 -23  18   1      957.78      171.80    355.82 o 
 -22  18   1       27.23     -200.50    200.50 o 
 -21  18   1      867.00      391.38    226.70 o 
 -20  18   1       29.10       11.35    196.22 o 
 -19  18   1       58.92      115.11    193.50 o 
 -18  18   1    10167.69    10203.97    454.82 o 
 -17  18   1     2118.38     2183.45    267.94 o 
 -16  18   1      788.88     1014.09    222.47 o 
 -15  18   1     1191.99     1126.41    189.83 o 
 -14  18   1    10261.68    10480.76    439.45 o 
 -13  18   1      138.02      217.05    144.25 o 
 -12  18   1     1388.48     1537.85    188.23 o 
 -11  18   1     2450.97     2532.81    233.59 o 
 -10  18   1     4287.30     3875.00    240.93 o 
  -9  18   1     8873.17     8790.68    340.13 o 
  -8  18   1    39516.12    40295.29    724.28 o 
  -7  18   1     1909.06     1886.68    206.16 o 
  -6  18   1    15211.17    15029.35    410.32 o 
  -5  18   1     2227.81     2627.04    209.48 o 
  -4  18   1     1107.27     1168.18    163.80 o 
  -3  18   1      663.18      614.36    150.20 o 
  -2  18   1    37631.25    38128.07    672.92 o 
  -1  18   1      707.84      659.41    145.96 o 
   0  18   1    19491.36    20025.85    615.11 o 
   1  18   1     3029.29     2868.10    244.19 o 
   2  18   1    11367.74    12279.79    433.61 o 
   3  18   1      617.52      593.95    147.40 o 
   4  18   1     2559.86     2809.83    212.25 o 
   5  18   1      569.81      211.28    129.14 o 
   6  18   1     1419.19     1455.79    168.49 o 
   7  18   1    11355.64    11285.07    367.66 o 
   8  18   1    12377.25    12491.74    404.61 o 
   9  18   1       21.39      180.03    163.10 o 
  10  18   1    18474.43    18552.97    511.54 o 
  11  18   1     1403.83     1216.80    224.23 o 
  12  18   1      772.43      726.18    202.41 o 
  13  18   1     1192.02      935.15    213.44 o 
  14  18   1    11929.29    12072.08    442.69 o 
  15  18   1     1589.73     1504.90    243.47 o 
  16  18   1    15970.53    16351.72    845.10 o 
  17  18   1     1828.05     1934.52    258.41 o 
  18  18   1       78.78     -164.62    190.77 o 
  19  18   1     1273.46     1150.87    338.96 o 
  20  18   1     1444.03     1132.64    268.68 o 
  21  18   1       28.01      159.98    335.55 o 
  22  18   1     1237.89     1016.86    477.63 o 
  23  18   1      498.90     -183.58    696.52 o 
  24  18   1      989.36     -100.64    452.17 o 
  25  18   1      670.13      171.60    510.46 o 
 -25  19   1     2146.36     1035.65    504.30 o 
 -24  19   1      361.07     -440.56    440.56 o 
 -23  19   1     1657.89      834.87    382.72 o 
 -22  19   1     5271.60     4903.28    426.89 o 
 -21  19   1      109.61     -204.47    204.47 o 
 -20  19   1      279.18      -21.60    257.47 o 
 -19  19   1      368.58      445.68    220.69 o 
 -18  19   1     4403.92     4833.98    359.36 o 
 -17  19   1      903.31      720.45    260.74 o 
 -16  19   1     8837.33     8366.33    419.44 o 
 -15  19   1     1237.60     1330.37    244.99 o 
 -14  19   1     5132.65     4958.30    341.23 o 
 -13  19   1      761.18      642.38    205.67 o 
 -12  19   1     1885.31     1676.90    233.07 o 
 -11  19   1      136.86     -160.82    287.87 o 
 -10  19   1    46719.37    46257.79    873.34 o 
  -9  19   1     2534.78     2424.00    227.40 o 
  -8  19   1    15444.31    16277.26    476.13 o 
  -7  19   1     6506.83     6705.62    309.85 o 
  -6  19   1    18364.84    19414.10    474.57 o 
  -5  19   1      223.87      181.94    154.54 o 
  -4  19   1    19149.18    19431.79    467.65 o 
  -3  19   1      258.50      169.61    134.05 o 
  -2  19   1     1816.49     2118.31    196.35 o 
  -1  19   1      971.85      995.94    181.15 o 
   0  19   1     4503.97     4373.52    290.65 o 
   1  19   1        0.27      -59.91    123.01 o 
   2  19   1     5879.21     5679.50    286.11 o 
   3  19   1      139.31       26.49    127.29 o 
   4  19   1       17.82     -121.16    121.16 o 
   5  19   1      457.96      502.35    147.34 o 
   6  19   1    29420.51    29904.87    603.50 o 
   7  19   1      149.43      138.95    136.78 o 
   8  19   1    18884.82    18528.40    504.27 o 
   9  19   1     3785.97     3660.08    280.55 o 
  10  19   1     4907.18     4740.32    312.27 o 
  11  19   1      643.10      652.07    198.36 o 
  12  19   1     4595.17     4557.99    315.97 o 
  13  19   1      228.22       64.20    186.75 o 
  14  19   1    12487.02    12729.44    493.50 o 
  15  19   1      106.84     -148.98    281.15 o 
  16  19   1      442.08       -7.27    209.27 o 
  17  19   1      834.17      420.22    219.97 o 
  18  19   1     2249.11     2332.45    291.01 o 
  19  19   1      130.20       34.26    200.39 o 
  20  19   1       57.25     -142.23    265.74 o 
  21  19   1     2038.04     1441.45    384.17 o 
  22  19   1      558.26       91.71    348.15 o 
  23  19   1        0.17     -308.04    308.04 o 
  24  19   1     1466.68     1075.76    526.83 o 
  25  19   1     1135.51      389.28    653.60 o 
 -24  20   1     1801.86     1423.82    533.97 o 
 -23  20   1       70.27     -311.25    311.25 o 
 -22  20   1      263.81     -241.64    242.83 o 
 -21  20   1      837.05      523.12    240.33 o 
 -20  20   1      408.90     -201.61    204.68 o 
 -19  20   1       16.23     -190.33    190.33 o 
 -18  20   1       17.27     -219.65    219.65 o 
 -17  20   1      969.92      862.69    227.55 o 
 -16  20   1     9183.28     9253.29    452.93 o 
 -15  20   1     1936.64     1864.70    266.97 o 
 -14  20   1     9405.64     9142.40    438.28 o 
 -13  20   1     3494.25     3776.66    307.11 o 
 -12  20   1     5044.56     5014.61    327.91 o 
 -11  20   1      141.54      -11.58    186.66 o 
 -10  20   1     5070.92     4751.07    322.24 o 
  -9  20   1      144.75       19.57    182.09 o 
  -8  20   1    31530.64    31555.95    647.46 o 
  -7  20   1     1078.98      932.27    179.32 o 
  -6  20   1     8310.61     8750.10    368.55 o 
  -5  20   1     2536.37     2267.01    242.89 o 
  -4  20   1      421.04      407.55    176.03 o 
  -3  20   1     1147.43     1409.27    203.62 o 
  -2  20   1      778.84      423.88    224.64 o 
  -1  20   1      857.93      654.02    200.50 o 
   0  20   1      205.49       80.87    145.39 o 
   1  20   1     2169.53     2014.00    200.23 o 
   2  20   1      323.90      253.81    149.50 o 
   3  20   1     1329.41     1082.10    175.82 o 
   4  20   1     4547.06     4309.65    265.27 o 
   5  20   1       62.06      104.89    139.84 o 
   6  20   1     5238.89     5042.32    367.57 o 
   7  20   1      183.87      156.89    193.72 o 
   8  20   1    20857.27    21816.42    744.69 o 
   9  20   1      365.32      187.82    176.12 o 
  10  20   1     7751.85     7093.31    375.20 o 
  11  20   1      172.78     -181.00    181.00 o 
  12  20   1     9607.10    10095.43    423.43 o 
  13  20   1      280.84      -62.06    180.17 o 
  14  20   1       12.68      222.21    193.93 o 
  15  20   1     1813.60     1841.62    261.82 o 
  16  20   1     7104.57     7047.57    405.53 o 
  17  20   1        0.86      191.46    204.46 o 
  18  20   1     1694.23     1522.42    266.52 o 
  19  20   1      124.53      118.76    231.92 o 
  20  20   1       43.38     -256.83    301.30 o 
  21  20   1      622.30      197.79    343.03 o 
  22  20   1      370.82      -14.70    353.69 o 
  23  20   1      478.74     -363.24    433.69 o 
  24  20   1      265.73     -407.52    407.52 o 
 -23  21   1       95.90     -457.13    457.13 o 
 -22  21   1      513.82       92.01    253.55 o 
 -21  21   1     3521.92     3307.27    351.31 o 
 -20  21   1     2510.76     1889.58    292.53 o 
 -19  21   1      458.40      146.66    373.53 o 
 -18  21   1      265.24       28.40    212.90 o 
 -17  21   1      743.09      525.31    233.93 o 
 -16  21   1     1029.98      613.89    234.62 o 
 -15  21   1      500.96      431.20    221.44 o 
 -14  21   1     1527.59      861.48    226.57 o 
 -13  21   1      620.96      298.10    368.75 o 
 -12  21   1     5706.89     5347.38    350.80 o 
 -11  21   1     3833.24     3658.66    306.61 o 
 -10  21   1      154.73     -102.52    200.25 o 
  -9  21   1       74.90     -108.66    206.93 o 
  -8  21   1      155.36      312.55    171.36 o 
  -7  21   1      762.76      808.67    194.45 o 
  -6  21   1     1644.02     1756.42    230.72 o 
  -5  21   1     1060.27      907.93    215.06 o 
  -4  21   1     3985.78     3329.97    281.39 o 
  -3  21   1     3171.34     3091.95    270.09 o 
  -2  21   1     2383.38     2013.17    236.91 o 
  -1  21   1        0.76     -140.44    140.44 o 
   0  21   1     5215.48     5276.59    289.54 o 
   1  21   1      949.31     1018.10    180.26 o 
   2  21   1     1599.95     1336.94    188.99 o 
   3  21   1      885.54      789.09    171.92 o 
   4  21   1    11919.03    11284.77    383.50 o 
   5  21   1    12507.88    12244.97    398.14 o 
   6  21   1        1.81      -23.74    176.60 o 
   7  21   1     2256.39     2361.72    279.46 o 
   8  21   1     1066.41     1553.47    366.56 o 
   9  21   1      114.22     -132.38    243.89 o 
  10  21   1      560.76      273.53    204.58 o 
  11  21   1      818.29      671.97    215.87 o 
  12  21   1     5125.61     5092.07    344.70 o 
  13  21   1     2371.45     2138.81    299.59 o 
  14  21   1     7639.14     7471.11    412.35 o 
  15  21   1      255.95     -194.33    194.33 o 
  16  21   1      184.21        7.35    199.94 o 
  17  21   1     1142.11      889.40    234.76 o 
  18  21   1        1.61     -209.93    209.93 o 
  19  21   1       25.50     -198.55    223.08 o 
  20  21   1     5009.54     4616.93    510.82 o 
  21  21   1      397.59     -360.51    360.51 o 
  22  21   1     4318.96     3726.09    827.26 o 
  23  21   1     2207.15     1010.67    523.01 o 
 -22  22   1    10963.01    12566.98    832.32 o 
 -21  22   1      775.95      390.71    282.99 o 
 -20  22   1     9581.02     9713.62    880.42 o 
 -19  22   1     2157.19     2540.14    347.65 o 
 -18  22   1      154.94     -132.43    240.19 o 
 -17  22   1       42.09      -70.97    266.42 o 
 -16  22   1       24.27      222.30    252.30 o 
 -15  22   1      220.90     -191.41    226.03 o 
 -14  22   1     2614.00     2711.86    331.77 o 
 -13  22   1     1371.07     1058.71    270.53 o 
 -12  22   1     7424.52     6161.23    424.83 o 
 -11  22   1       64.66      -63.49    226.01 o 
 -10  22   1        7.23     -147.72    231.15 o 
  -9  22   1     2232.08     2224.03    331.06 o 
  -8  22   1    11146.84    12017.66    708.37 o 
  -7  22   1     5030.73     5167.57    344.49 o 
  -6  22   1    28923.38    28755.16    707.97 o 
  -5  22   1     3612.05     3304.56    290.39 o 
  -4  22   1     1146.11     1057.69    209.81 o 
  -3  22   1     3385.82     3507.95    423.65 o 
  -2  22   1    11836.78    11512.74    572.75 o 
  -1  22   1       44.94     -149.01    149.01 o 
   0  22   1     1911.93     2224.30    246.46 o 
   1  22   1     1195.57     1031.36    311.00 o 
   2  22   1     8578.53     9310.08    425.42 o 
   3  22   1     4620.04     4881.04    330.83 o 
   4  22   1     4954.03     4510.22    287.35 o 
   5  22   1     1765.43     1656.34    249.32 o 
   6  22   1     8707.32     8567.81    449.17 o 
   7  22   1     8587.65     8020.06    442.45 o 
   8  22   1    21625.92    22495.79    675.97 o 
   9  22   1     3917.93     4159.17    416.07 o 
  10  22   1    16360.10    17671.20    597.97 o 
  11  22   1       82.72      -38.46    204.78 o 
  12  22   1     1829.95     1914.93    289.41 o 
  13  22   1      179.80      -45.46    200.04 o 
  14  22   1       58.04     -201.29    201.29 o 
  15  22   1      446.31      208.52    213.27 o 
  16  22   1       24.33     -107.99    212.53 o 
  17  22   1      147.72     -210.38    210.38 o 
  18  22   1     2494.37     2337.64    300.55 o 
  19  22   1     3838.86     3672.03    388.24 o 
  20  22   1       98.94     -339.97    339.97 o 
  21  22   1     2732.50     2003.78   1053.03 o 
 -21  23   1     6140.21     7483.34   1317.40 o 
 -20  23   1      917.60      988.48    360.00 o 
 -19  23   1       22.66     -162.46    248.58 o 
 -18  23   1     5705.63     5128.76    511.52 o 
 -17  23   1     1020.25      464.43    281.67 o 
 -16  23   1     4551.92     4163.29    565.66 o 
 -15  23   1     1275.98      719.18    274.69 o 
 -14  23   1     1452.43      980.55    316.28 o 
 -13  23   1     1837.39     1178.50    499.93 o 
 -12  23   1     2486.13     2517.42    367.41 o 
 -11  23   1      440.76      577.56    450.32 o 
 -10  23   1    12137.88    12008.78    606.65 o 
  -9  23   1     1457.20     1366.85    298.65 o 
  -8  23   1     9897.01     9307.10    567.07 o 
  -7  23   1      703.38      301.12    249.17 o 
  -6  23   1        1.13     -145.01    145.01 o 
  -5  23   1     4588.28     4474.75    333.06 o 
  -4  23   1     3878.75     4170.44    322.80 o 
  -3  23   1       45.68       37.00    166.45 o 
  -2  23   1     3869.99     4240.09    350.37 o 
  -1  23   1     6510.04     6881.01    389.80 o 
   0  23   1     3815.38     3852.08    309.18 o 
   1  23   1      376.81      294.94    179.28 o 
   2  23   1     3990.07     4140.20    365.38 o 
   3  23   1     5469.19     5337.26    411.73 o 
   4  23   1     5240.81     5537.49    468.39 o 
   5  23   1      991.45      851.13    273.72 o 
   6  23   1    12011.33    12307.87    577.33 o 
   7  23   1     2931.87     2653.23    409.03 o 
   8  23   1     1011.48      326.20    276.78 o 
   9  23   1     2149.40     1971.45    328.59 o 
  10  23   1     3342.76     3510.79    391.76 o 
  11  23   1      648.13      467.64    241.26 o 
  12  23   1     1068.81      892.35    260.43 o 
  13  23   1      441.88      287.23    231.44 o 
  14  23   1      445.70       14.47    230.72 o 
  15  23   1     1728.89     2041.37    317.05 o 
  16  23   1     1598.06     1677.65    412.25 o 
  17  23   1      610.43      331.41    242.46 o 
  18  23   1     5888.26     5586.44    543.10 o 
  19  23   1     1878.35     1585.75    414.58 o 
  20  23   1     7337.23     6893.19    775.37 o 
 -20  24   1     2031.51      630.32    677.21 o 
 -19  24   1     1752.21     1283.46    373.38 o 
 -18  24   1    12206.83    12078.14    631.45 o 
 -17  24   1     3775.12     3478.15    389.64 o 
 -16  24   1     3946.37     3243.92    370.41 o 
 -15  24   1     1846.53     1567.07    343.08 o 
 -14  24   1      386.87       87.51    283.96 o 
 -13  24   1     2355.25     2183.68    363.39 o 
 -12  24   1     1369.56     1670.12    323.72 o 
 -11  24   1      505.55      348.77    259.31 o 
 -10  24   1     2221.48     2489.59    420.30 o 
  -9  24   1     2119.05     2304.83    347.96 o 
  -8  24   1     2295.12     1800.50    425.25 o 
  -7  24   1     1821.69     1350.79    304.71 o 
  -6  24   1      420.78       28.89    233.29 o 
  -5  24   1       28.66      -31.69    174.61 o 
  -4  24   1     2321.61     2361.59    344.83 o 
  -3  24   1     4387.38     4268.76    332.67 o 
  -2  24   1    23947.35    24338.85    674.07 o 
  -1  24   1       41.62     -163.78    163.78 o 
   0  24   1     9971.16     9657.14    455.14 o 
   1  24   1     7139.78     8502.91    731.83 o 
   2  24   1     5506.07     5447.86    362.75 o 
   3  24   1      160.40      322.79    252.94 o 
   4  24   1     6868.88     6875.95    501.13 o 
   5  24   1     1257.71      860.64    297.41 o 
   6  24   1      590.44      751.93    268.60 o 
   7  24   1     4656.30     4526.50    435.10 o 
   8  24   1     3224.87     3055.40    380.53 o 
   9  24   1      594.96      308.88    254.23 o 
  10  24   1     2774.99     2451.63    583.75 o 
  11  24   1       19.12     -208.65    208.65 o 
  12  24   1     3719.67     3944.32    437.55 o 
  13  24   1     4119.67     4379.40    501.23 o 
  14  24   1     9865.31     9072.61    595.23 o 
  15  24   1     2936.48     2326.37    564.51 o 
  16  24   1     3085.86     2410.24    531.47 o 
  17  24   1     1891.34     1604.13    358.19 o 
  18  24   1      601.53      123.59    429.13 o 
  19  24   1      335.04     -591.25    591.25 o 
 -18  25   1        0.71     -321.85    321.85 o 
 -17  25   1     1183.16      974.73    436.19 o 
 -16  25   1    15741.82    16616.79    764.71 o 
 -15  25   1     2583.88     2843.69    457.80 o 
 -14  25   1     9761.03     9489.59    630.79 o 
 -13  25   1      619.47      389.94    298.81 o 
 -12  25   1     1371.43      866.92    329.88 o 
 -11  25   1      637.37      456.95    299.75 o 
 -10  25   1      416.39      -77.10    246.39 o 
  -9  25   1      823.22      276.94    258.55 o 
  -8  25   1      815.88      662.20    337.54 o 
  -7  25   1     4777.21     4943.23    455.16 o 
  -6  25   1       22.55      -15.15    250.35 o 
  -5  25   1      188.26     -232.04    278.45 o 
  -4  25   1     6588.77     7015.37    425.66 o 
  -3  25   1      105.87      -17.99    203.68 o 
  -2  25   1        4.40     -111.43    208.70 o 
  -1  25   1     2033.23     2095.57    278.62 o 
   0  25   1    26341.46    28078.75    939.53 o 
   1  25   1       48.99        4.26    257.14 o 
   2  25   1    23382.35    22483.65    792.30 o 
   3  25   1      236.29     -113.20    239.28 o 
   4  25   1     1874.78     1539.73    324.59 o 
   5  25   1     1338.10     1403.87    320.04 o 
   6  25   1       16.79     -157.00    236.94 o 
   7  25   1      505.25      141.98    305.50 o 
   8  25   1     1794.13     1603.65    333.45 o 
   9  25   1     5227.60     4685.83    459.41 o 
  10  25   1      192.88       29.65    251.14 o 
  11  25   1      358.47       51.62    273.74 o 
  12  25   1        4.59      -62.73    248.24 o 
  13  25   1      488.77       -6.93    313.78 o 
  14  25   1      321.06     -253.87    253.87 o 
  15  25   1     3953.90     3568.75    544.09 o 
  16  25   1    10296.29    12171.88    815.06 o 
  17  25   1     1807.18     1709.62    574.85 o 
 -16  26   1       22.14     -344.33    344.33 o 
 -15  26   1      257.78     -257.37    263.73 o 
 -14  26   1     1646.38     1398.67    361.57 o 
 -13  26   1      245.66     -236.02    330.79 o 
 -12  26   1     1073.59      657.58    442.61 o 
 -11  26   1     1714.61     1775.07    365.46 o 
 -10  26   1      426.34       82.46    282.20 o 
  -9  26   1     4310.13     4372.09    874.80 o 
  -8  26   1     6020.68     5399.40    486.32 o 
  -7  26   1       37.10     -185.13    401.25 o 
  -6  26   1      488.47      -83.19    244.79 o 
  -5  26   1     2576.99     2355.36    371.62 o 
  -4  26   1       27.70      266.65    254.45 o 
  -3  26   1       15.03     -204.02    204.02 o 
  -2  26   1     2966.22     2483.92    293.54 o 
  -1  26   1        1.87     -175.90    175.90 o 
   0  26   1     3562.23     3405.45    386.42 o 
   1  26   1     2268.05     1923.00    327.19 o 
   2  26   1     1068.57     1124.95    295.45 o 
   3  26   1      213.97       47.24    261.18 o 
   4  26   1      160.48      -92.07    238.66 o 
   5  26   1      241.59     -100.07    277.94 o 
   6  26   1     2227.80     1956.09    364.94 o 
   7  26   1     2803.45     2991.37    397.38 o 
   8  26   1     1446.87     1100.42    325.48 o 
   9  26   1        0.61      305.60    274.79 o 
  10  26   1     1696.84     1296.11    336.14 o 
  11  26   1      794.46      293.50    285.17 o 
  12  26   1      498.14       77.91    281.16 o 
  13  26   1      252.41      162.99    286.22 o 
  14  26   1     1108.07      511.98    315.40 o 
  15  26   1      457.02      110.53    465.26 o 
  16  26   1     3309.31     2521.86    780.34 o 
 -13  27   1      204.70     -266.20    266.20 o 
 -12  27   1     1930.29     1812.46    370.53 o 
 -11  27   1      371.82       34.72    292.10 o 
 -10  27   1    10548.41    10473.36    667.14 o 
  -9  27   1     2561.17     2212.72    392.39 o 
  -8  27   1     4214.78     4196.93    537.85 o 
  -7  27   1     1741.48     1358.88    338.50 o 
  -6  27   1     7189.29     8213.56    588.92 o 
  -5  27   1      281.94     -135.59    269.90 o 
  -4  27   1     7051.62     6754.02    904.03 o 
  -3  27   1       77.08     -182.87    252.79 o 
  -2  27   1       22.14     -274.49    274.49 o 
  -1  27   1      182.60      455.92    276.95 o 
   0  27   1      227.98     -250.63    268.23 o 
   1  27   1       81.87     -168.41    234.62 o 
   2  27   1      423.96       39.78    260.49 o 
   3  27   1        6.52     -237.86    237.86 o 
   4  27   1      481.13      268.09    372.94 o 
   5  27   1        0.17     -412.93    467.13 o 
   6  27   1    11478.96    13079.61    697.21 o 
   7  27   1      273.67     -125.28    267.96 o 
   8  27   1     2983.06     3432.26    552.54 o 
   9  27   1     1979.97     1814.38    370.01 o 
  10  27   1     4894.87     4537.86    489.85 o 
  11  27   1     3347.81     2146.61    396.05 o 
  12  27   1     2180.51     2253.68    422.02 o 
  13  27   1      489.29      -82.87    356.54 o 
 -11  28   1      250.52     -464.31    464.31 o 
 -10  28   1     3606.56     2576.23    682.72 o 
  -9  28   1      944.23      930.36    344.04 o 
  -8  28   1     2747.98     2678.36    638.17 o 
  -7  28   1       24.92     -174.80    297.43 o 
  -6  28   1      262.27     -241.85    257.17 o 
  -5  28   1     1004.18      277.38    287.81 o 
  -4  28   1     3437.15     3410.40    520.41 o 
  -3  28   1        1.06     -292.47    292.47 o 
  -2  28   1     1603.36     2038.30    472.98 o 
  -1  28   1        6.35     -303.01    303.01 o 
   0  28   1       52.97     -233.71    233.71 o 
   1  28   1      337.60     -140.79    357.01 o 
   2  28   1        0.05     -240.42    240.42 o 
   3  28   1     2800.02     2304.01    393.79 o 
   4  28   1     3579.81     3338.40    654.69 o 
   5  28   1       32.90     -236.91    265.67 o 
   6  28   1     2891.09     2533.25    482.49 o 
   7  28   1      531.61      396.67    306.71 o 
   8  28   1      873.83      985.02    340.84 o 
   9  28   1      494.18     -163.30    273.15 o 
  -8  29   1      347.33     -409.80    436.24 o 
  -7  29   1      677.72     -440.93    440.93 o 
  -6  29   1       81.16     -401.21    401.21 o 
  -5  29   1     1947.84     1378.69    532.09 o 
  -2  29   1     2522.60     2001.87    710.60 o 
  -1  29   1       35.74     -290.68    290.68 o 
   0  29   1      109.57     -307.91    307.91 o 
   1  29   1      216.00     -327.79    327.79 o 
   2  29   1      774.43      775.08    455.88 o 
   3  29   1      272.21     -142.75    324.62 o 
   4  29   1     6839.52     7238.55    887.76 o 
   5  29   1     5654.11     6185.57    843.26 o 
   6  29   1     2694.78     2219.39    631.57 o 
   7  29   1     1189.55     1110.63    562.58 o 
 -33   0   2      359.40      738.09    745.19 o 
 -32   0   2     9304.79     9872.01    775.80 o 
 -31   0   2      495.83      925.94    369.07 o 
 -30   0   2     1343.97     1624.89    416.21 o 
 -29   0   2     6175.05     6533.31    609.52 o 
 -28   0   2       99.19       41.36    277.80 o 
 -27   0   2     5987.99     7398.16    716.90 o 
 -26   0   2    38635.55    42768.21   1333.33 o 
 -25   0   2      608.10      390.18    404.69 o 
 -24   0   2     1071.54     1078.49    353.08 o 
 -23   0   2      331.28      154.94    253.24 o 
 -22   0   2    29652.88    30693.04   1027.04 o 
 -21   0   2     2082.13     1782.50    337.32 o 
 -20   0   2     3828.38     4089.46    721.04 o 
 -19   0   2     3634.23     3670.20    397.89 o 
 -18   0   2    36425.03    38547.81   1111.21 o 
 -17   0   2    14078.51    15183.90    997.85 o 
 -16   0   2   124742.02   128530.75   3649.15 o 
 -15   0   2      141.14       59.12    331.27 o 
 -14   0   2   144996.56   140574.02   3847.91 o 
 -13   0   2     1533.03     1237.33    191.28 o 
 -12   0   2    23056.05    21986.62   1046.38 o 
 -11   0   2      140.75      173.90    123.98 o 
 -10   0   2    26935.51    23110.80   1556.99 o 
  -9   0   2    19361.52    19693.17    739.46 o 
  -8   0   2    58567.13    53428.43   1047.56 o 
  -7   0   2     3104.02     2899.54    180.67 o 
  -6   0   2    21424.39    20694.04    472.28 o 
  -5   0   2       26.62      -81.33     81.33 o 
  -4   0   2     5882.64     5143.32    273.62 o 
  -3   0   2     2372.92     2159.16    159.17 o 
  -2   0   2   407308.34   435094.13  10643.54 o 
  -1   0   2      391.66      283.69     45.09 o 
   0   0   2   468308.44   450578.41  13853.38 o 
   1   0   2    13248.98    13872.42    384.43 o 
   2   0   2   923722.06   963211.31  16266.76 o 
   3   0   2     7002.64     7953.14    375.09 o 
   4   0   2     6818.19     6136.50    367.18 o 
   5   0   2     1632.17     1814.72    254.71 o 
   6   0   2   112111.78   119438.07   2199.92 o 
   7   0   2       44.06      218.73    216.65 o 
   8   0   2    61238.47    56513.40   1191.81 o 
   9   0   2    20626.41    21489.90    622.02 o 
  10   0   2    10362.94     9791.20    422.44 o 
  11   0   2     1935.58     1796.66    239.74 o 
  12   0   2     6216.27     5582.72   1062.28 o 
  13   0   2    14123.45    14456.76    628.77 o 
  14   0   2    30875.20    30304.14   1007.96 o 
  15   0   2     1769.53     1499.16    282.00 o 
  16   0   2    12352.37    13229.65    600.44 o 
  17   0   2    28755.67    30792.29    961.17 o 
  18   0   2   149047.36   148999.34   3027.16 o 
  19   0   2     6123.58     6112.39    837.46 o 
  20   0   2      257.01      -84.38    227.92 o 
  21   0   2        2.33       83.37    534.60 o 
  22   0   2     3426.45     4245.66    457.27 o 
  23   0   2       77.41      172.44    261.05 o 
  24   0   2    20241.70    20720.12   1057.01 o 
  25   0   2     2247.11     2101.35    468.62 o 
  26   0   2     2824.39     2824.16    443.22 o 
  27   0   2     5841.09     5846.21    580.67 o 
  28   0   2     4668.70     4955.84    550.67 o 
  29   0   2       73.11      -85.73    463.89 o 
  30   0   2      193.65     -293.13    402.26 o 
  31   0   2      580.13      159.52    487.48 o 
  32   0   2       70.93     -282.39    282.39 o 
 -33   1   2      498.07      184.68    237.18 o 
 -32   1   2     2926.53     3044.77    354.01 o 
 -31   1   2      735.09      380.15    240.36 o 
 -30   1   2     2094.20     1818.19    293.26 o 
 -29   1   2      433.25     -194.26    259.66 o 
 -28   1   2     6465.79     5754.56    409.06 o 
 -27   1   2      968.82      773.95    240.48 o 
 -26   1   2      274.77      -29.83    195.64 o 
 -25   1   2      380.87      419.96    166.70 o 
 -24   1   2    25949.40    27072.27    613.65 o 
 -23   1   2     1389.01     1479.16    197.50 o 
 -22   1   2     1102.66      933.93    174.49 o 
 -21   1   2      204.23      364.26    176.84 o 
 -20   1   2     4096.83     4144.57    299.09 o 
 -19   1   2       87.23      236.17    158.01 o 
 -18   1   2    73433.98    70363.02   1354.36 o 
 -17   1   2        8.61      115.12    190.37 o 
 -16   1   2    78015.48    76425.78   1701.69 o 
 -15   1   2     2683.33     2638.26    245.38 o 
 -14   1   2    19119.64    18301.71    433.51 o 
 -13   1   2       10.49       28.05     73.96 o 
 -12   1   2     7385.63     8408.20    239.60 o 
 -11   1   2     1816.44     1910.14    141.32 o 
 -10   1   2      846.14      840.70    178.63 o 
  -9   1   2     1583.82     1479.34    107.75 o 
  -8   1   2   208287.95   196412.81   3420.98 o 
  -7   1   2     2334.81     2080.65    123.00 o 
  -6   1   2    68000.04    68830.36   1757.77 o 
  -5   1   2      575.93      643.59     76.75 o 
  -4   1   2     5665.21     5400.69    381.62 o 
  -3   1   2     1099.38     1084.81    124.41 o 
  -2   1   2   349571.13   340770.16   7999.88 o 
  -1   1   2    11300.82    11722.94    201.15 o 
   0   1   2   573538.69   590529.50   8182.62 o 
   1   1   2     1906.96     1989.09    159.83 o 
   2   1   2      916.71     1043.32     74.60 o 
   3   1   2     1230.09     1283.34     62.01 o 
   4   1   2     5141.23     5137.00    154.01 o 
   5   1   2      190.56       45.88     58.60 o 
   6   1   2   180779.59   188483.44   1916.52 o 
   7   1   2     2264.38     2345.84    143.06 o 
   8   1   2    14169.38    14867.95    283.47 o 
   9   1   2     4351.35     4475.84    202.14 o 
  10   1   2   122865.93   117473.60   1579.44 o 
  11   1   2    11788.62    13056.08    360.72 o 
  12   1   2        4.70       69.97    117.24 o 
  13   1   2       15.74      -29.27     84.83 o 
  14   1   2     4458.91     4179.95    209.70 o 
  15   1   2     5131.81     5049.52    260.41 o 
  16   1   2    69543.10    67268.91    974.11 o 
  17   1   2     1774.21     2008.86    185.57 o 
  18   1   2     2206.70     2813.72    293.51 o 
  19   1   2      891.39      750.56    255.75 o 
  20   1   2    15590.97    15142.50    499.81 o 
  21   1   2      541.64      213.30    175.22 o 
  22   1   2     5725.61     6005.77    370.08 o 
  23   1   2      302.49       59.15    175.78 o 
  24   1   2     3003.19     2836.29    288.45 o 
  25   1   2       66.34      -73.25    214.74 o 
  26   1   2    18224.00    19008.98    728.35 o 
  27   1   2     2385.23     2010.18    286.50 o 
  28   1   2     1305.76     1853.52    326.26 o 
  29   1   2     5041.58     4453.08    381.30 o 
  30   1   2        0.79     -196.19    196.19 o 
  31   1   2       91.49     -214.97    214.97 o 
  32   1   2     3622.80     3523.99    416.73 o 
 -33   2   2      966.02     1353.59    335.62 o 
 -32   2   2     7379.83     7764.05    494.24 o 
 -31   2   2       19.70     -201.07    201.07 o 
 -30   2   2       58.54      -19.69    226.62 o 
 -29   2   2     1242.93     1046.91    251.26 o 
 -28   2   2     7094.79     7323.66    441.46 o 
 -27   2   2      423.70      692.49    235.17 o 
 -26   2   2    14828.28    15307.85    643.66 o 
 -25   2   2      741.09      606.44    209.79 o 
 -24   2   2     9635.79     9131.29    375.23 o 
 -23   2   2      343.26      414.22    154.20 o 
 -22   2   2    11870.77    11305.63    383.72 o 
 -21   2   2     1056.72     1175.58    171.22 o 
 -20   2   2      618.30      483.04    143.25 o 
 -19   2   2     2798.77     2635.32    212.62 o 
 -18   2   2     4030.85     3803.48    268.41 o 
 -17   2   2     1449.06     1364.27    182.15 o 
 -16   2   2    59518.04    58452.52    847.28 o 
 -15   2   2     8243.84     8671.66    304.86 o 
 -14   2   2     1020.21     1021.71    127.01 o 
 -13   2   2     2213.72     2114.53    133.33 o 
 -12   2   2    31355.31    31898.88    465.59 o 
 -11   2   2       12.05       87.20     66.18 o 
 -10   2   2   126363.36   123121.05   1448.27 o 
  -9   2   2     4168.40     4675.01    208.98 o 
  -8   2   2   421713.78   413552.22   5770.51 o 
  -7   2   2       57.43       65.92     61.04 o 
  -6   2   2    10120.46    10409.66    221.90 o 
  -5   2   2     3820.61     4254.27    212.62 o 
  -4   2   2    68085.25    70267.88   1271.27 o 
  -3   2   2     1024.19     1137.04    104.34 o 
  -2   2   2    12563.92    13670.21    451.70 o 
  -1   2   2        2.29      -50.04     50.04 o 
   0   2   2       68.36        7.17     74.38 o 
   1   2   2      215.85      236.18     49.97 o 
   2   2   2      447.34      354.20     59.68 o 
   3   2   2     1193.64     1497.99     78.93 o 
   4   2   2    24650.92    26172.29    392.64 o 
   5   2   2        1.22       25.12     57.77 o 
   6   2   2    36733.86    37230.60    660.80 o 
   7   2   2      581.55      717.67     74.60 o 
   8   2   2   283382.19   277578.06   3073.55 o 
   9   2   2        4.34       39.84     60.35 o 
  10   2   2      103.42      220.70     71.84 o 
  11   2   2     1191.19     1160.53     99.24 o 
  12   2   2    33253.44    32946.12    535.33 o 
  13   2   2     6515.56     6338.39    265.18 o 
  14   2   2    21491.61    21702.60    436.99 o 
  15   2   2     6262.27     6201.20    249.46 o 
  16   2   2    12290.56    11367.66    334.04 o 
  17   2   2     5263.18     5089.67    311.51 o 
  18   2   2     9092.05     9814.32    331.17 o 
  19   2   2       14.37       -1.87    155.73 o 
  20   2   2        4.43     -124.59    149.07 o 
  21   2   2     2379.26     2354.45    252.53 o 
  22   2   2      820.94      538.01    198.24 o 
  23   2   2      982.56     1000.63    218.48 o 
  24   2   2    14926.30    14911.94    530.36 o 
  25   2   2       18.24     -171.12    184.20 o 
  26   2   2      408.01      366.85    215.36 o 
  27   2   2     1889.73     1588.85    277.41 o 
  28   2   2     6875.53     6969.05    451.25 o 
  29   2   2      562.17      774.77    252.95 o 
  30   2   2      435.76     -216.99    216.99 o 
  31   2   2     1594.44     1280.80    285.95 o 
 -33   3   2      356.60      208.22    296.49 o 
 -32   3   2      236.24      -97.28    251.31 o 
 -31   3   2      755.11      710.65    296.81 o 
 -30   3   2     2242.50     1790.89    293.55 o 
 -29   3   2       95.93     -207.23    207.23 o 
 -28   3   2     1137.50      499.54    219.29 o 
 -27   3   2      857.72      505.17    219.96 o 
 -26   3   2     5320.64     5039.65    370.92 o 
 -25   3   2      737.22      606.93    177.37 o 
 -24   3   2      979.83      789.85    200.09 o 
 -23   3   2       26.78      -90.87    139.35 o 
 -22   3   2     5876.10     5768.33    310.64 o 
 -21   3   2     2093.67     2255.17    250.63 o 
 -20   3   2      173.09      184.42    137.75 o 
 -19   3   2     3102.73     3061.50    198.10 o 
 -18   3   2     1033.24      924.17    120.62 o 
 -17   3   2     2922.06     3145.64    175.50 o 
 -16   3   2    10446.06    10073.19    287.49 o 
 -15   3   2     5025.47     5053.34    183.86 o 
 -14   3   2    38845.91    39712.66    522.95 o 
 -13   3   2     1904.84     2011.62    118.71 o 
 -12   3   2    29150.69    29076.19    403.35 o 
 -11   3   2     2062.98     1923.50    111.98 o 
 -10   3   2    86272.73    83301.52    937.39 o 
  -9   3   2      357.26      272.84     66.96 o 
  -8   3   2    51736.57    50856.56   1353.94 o 
  -7   3   2     4189.92     4615.07    144.72 o 
  -6   3   2   349578.53   355742.19   3863.11 o 
  -5   3   2     3896.87     3844.27    123.55 o 
  -4   3   2    19738.00    19953.46    373.53 o 
  -3   3   2      902.96      759.93     78.57 o 
  -2   3   2     2576.78     2942.91    121.46 o 
  -1   3   2      365.24      264.60     79.28 o 
   0   3   2     1205.74     1438.06    149.61 o 
   1   3   2       33.95       94.95     51.33 o 
   2   3   2     6283.69     6804.01    187.39 o 
   3   3   2       57.33       41.88     54.91 o 
   4   3   2     1433.67     1183.59     81.92 o 
   5   3   2    33973.79    34794.66    486.73 o 
   6   3   2    72791.34    73490.41    857.37 o 
   7   3   2       35.44      115.67     50.84 o 
   8   3   2      901.03      667.92     71.03 o 
   9   3   2       11.37       32.07     64.11 o 
  10   3   2    54608.71    53589.90    801.27 o 
  11   3   2    10792.61    10929.67    240.07 o 
  12   3   2     5397.68     5464.00    207.04 o 
  13   3   2      180.17      330.67     89.22 o 
  14   3   2    24745.44    24546.02    417.83 o 
  15   3   2     6003.84     6326.82    218.63 o 
  16   3   2     2465.44     2320.29    161.39 o 
  17   3   2     3559.42     3907.24    234.78 o 
  18   3   2     2757.14     2911.57    214.55 o 
  19   3   2     1745.67     2074.78    239.12 o 
  20   3   2       44.86       58.97    157.10 o 
  21   3   2       23.74      -19.92    195.20 o 
  22   3   2      249.60      136.11    172.65 o 
  23   3   2     1952.18     2102.18    262.77 o 
  24   3   2     1676.78     1440.22    250.01 o 
  25   3   2     2777.22     3167.51    318.86 o 
  26   3   2     2901.98     2490.05    299.91 o 
  27   3   2      268.98      420.21    223.36 o 
  28   3   2     1690.46     1479.24    283.61 o 
  29   3   2      404.94      464.78    234.24 o 
  30   3   2     1795.56     1662.81    291.85 o 
  31   3   2      597.51       31.61    248.85 o 
 -33   4   2        1.47     -241.97    241.97 o 
 -32   4   2      532.67      447.89    293.85 o 
 -31   4   2      499.69      176.02    254.23 o 
 -30   4   2      873.60      926.26    305.66 o 
 -29   4   2      273.55      167.09    249.03 o 
 -28   4   2      807.14      736.34    235.51 o 
 -27   4   2      248.47       89.09    202.07 o 
 -26   4   2     6048.14     6077.61    398.19 o 
 -25   4   2       15.23     -114.64    257.71 o 
 -24   4   2     1260.51     1073.57    190.11 o 
 -23   4   2      974.95      793.00    176.86 o 
 -22   4   2     2305.75     2408.47    223.99 o 
 -21   4   2      243.46      168.48    144.73 o 
 -20   4   2        0.08      -88.49     88.49 o 
 -19   4   2     2291.62     2173.46    156.46 o 
 -18   4   2     1525.08     1402.48    133.68 o 
 -17   4   2      299.08      477.69    100.01 o 
 -16   4   2     2346.55     2107.17    138.21 o 
 -15   4   2     1135.06      854.59    106.60 o 
 -14   4   2     3571.64     3662.48    157.47 o 
 -13   4   2      116.37      256.09     73.24 o 
 -12   4   2       43.75      -57.36     63.48 o 
 -11   4   2     1127.06     1176.48     94.60 o 
 -10   4   2     2784.24     2574.56    135.04 o 
  -9   4   2      753.21      728.97     85.21 o 
  -7   4   2      464.49      271.65     89.46 o 
  -6   4   2     7343.38     7865.43    204.75 o 
  -5   4   2     5221.12     5295.83    164.44 o 
  -4   4   2    33072.43    33883.04    570.50 o 
  -3   4   2        9.88       16.16     91.71 o 
  -2   4   2     9521.40    10196.48    202.87 o 
  -1   4   2      224.58      140.07     80.70 o 
   0   4   2       17.55       56.16    193.06 o 
   1   4   2      120.74       80.96     72.45 o 
   2   4   2    14011.85    15329.97    246.64 o 
   3   4   2     5056.34     5878.98    137.40 o 
   4   4   2      112.90      119.82     45.97 o 
   5   4   2      698.30      579.06     61.16 o 
   6   4   2    13761.33    15113.11    240.67 o 
   7   4   2     2615.03     2964.17    130.50 o 
   8   4   2     1115.04     1554.77     90.41 o 
   9   4   2     3538.91     3698.68    133.74 o 
  10   4   2       10.89      -14.82     57.83 o 
  11   4   2       51.17       52.06     55.31 o 
  12   4   2      346.89      300.29     88.75 o 
  13   4   2     5057.21     5229.61    336.08 o 
  14   4   2     3324.71     3615.50    198.87 o 
  15   4   2     1657.02     1826.57    158.41 o 
  16   4   2       52.94      -19.76    111.95 o 
  17   4   2      208.22       94.37    118.81 o 
  18   4   2     5688.38     5628.63    234.62 o 
  19   4   2        0.20        8.71    154.37 o 
  20   4   2    11038.71    11208.60    437.39 o 
  21   4   2      105.53      355.01    188.05 o 
  22   4   2     3429.04     3644.98    306.81 o 
  23   4   2      145.63      209.33    188.41 o 
  24   4   2      797.86      755.67    220.57 o 
  25   4   2      227.65      -86.03    184.31 o 
  26   4   2      788.61      576.10    225.42 o 
  27   4   2       93.05     -197.02    242.07 o 
  28   4   2        9.50     -198.47    198.47 o 
  29   4   2       28.34     -197.01    301.04 o 
  30   4   2       19.10      -17.76    215.56 o 
  31   4   2      165.52     -180.21    251.18 o 
 -32   5   2       13.78      -19.01    271.86 o 
 -31   5   2     1957.02     1918.43    360.49 o 
 -30   5   2     1420.96     1311.96    312.86 o 
 -29   5   2      166.09     -111.08    231.40 o 
 -28   5   2     4786.87     5007.26    465.65 o 
 -27   5   2     1251.10      941.70    284.48 o 
 -26   5   2     5021.86     5602.68    388.32 o 
 -25   5   2     2795.31     3132.73    334.31 o 
 -24   5   2     7391.81     7732.94    366.17 o 
 -23   5   2     2820.71     2514.79    234.25 o 
 -22   5   2    13246.32    13409.55    371.42 o 
 -21   5   2     4108.45     3926.36    202.14 o 
 -20   5   2     9992.72    10473.50    302.28 o 
 -19   5   2        9.14      -91.63     96.59 o 
 -18   5   2    21625.96    21944.14    398.85 o 
 -17   5   2     3586.18     3747.66    182.27 o 
 -16   5   2      122.88      186.43     87.09 o 
 -15   5   2     4774.07     5011.64    185.18 o 
 -14   5   2     9280.41     9050.84    222.93 o 
 -13   5   2      721.57      822.19     91.35 o 
 -12   5   2    39240.39    37616.80    515.71 o 
 -11   5   2     1329.86     1474.86    103.19 o 
 -10   5   2    77165.88    76515.39   1098.35 o 
  -9   5   2      275.53       73.76     65.42 o 
  -8   5   2    47056.15    44829.33    608.98 o 
  -7   5   2     2716.21     2502.80    134.53 o 
  -6   5   2   416088.81   417348.53   5063.02 o 
  -5   5   2    18747.54    18307.03    328.97 o 
  -4   5   2    53860.32    55965.77    884.37 o 
  -3   5   2     1670.36     1524.09    110.26 o 
  -2   5   2    15276.90    16524.75    324.27 o 
  -1   5   2     3582.71     3556.19    188.96 o 
   0   5   2     1918.48     2426.88    121.65 o 
   1   5   2       10.17       83.20     65.74 o 
   2   5   2     6407.39     6728.38    161.96 o 
   3   5   2     2016.94     2053.49     88.11 o 
   4   5   2    19214.89    18748.02    284.65 o 
   5   5   2     3803.16     3567.74    122.19 o 
   6   5   2     6588.21     6190.55    139.36 o 
   7   5   2     4671.40     4783.55    129.18 o 
   8   5   2    21779.03    20419.64    621.22 o 
   9   5   2     6296.90     5638.54    204.16 o 
  10   5   2   115803.65   108625.80   1427.75 o 
  11   5   2    22446.70    23663.78    382.68 o 
  12   5   2       10.82       73.81     67.30 o 
  13   5   2     1531.63     1357.90    112.91 o 
  14   5   2     8967.17     9243.02    287.26 o 
  15   5   2       91.75      235.29    103.97 o 
  16   5   2     6438.23     6179.59    233.71 o 
  17   5   2     1591.41     1844.77    156.53 o 
  18   5   2    16311.50    17613.97    386.01 o 
  19   5   2     1309.73     1713.06    181.08 o 
  20   5   2      505.27      678.13    192.55 o 
  21   5   2     2264.76     1911.81    240.43 o 
  22   5   2       70.84     -125.28    153.92 o 
  23   5   2     2920.67     3003.27    293.64 o 
  24   5   2     6129.38     6255.83    403.69 o 
  25   5   2     7746.10     7501.04    438.77 o 
  26   5   2    13465.94    13458.35    575.80 o 
  27   5   2      945.68      889.37    242.93 o 
  28   5   2      602.98      457.11    239.40 o 
  29   5   2      479.63       25.60    226.87 o 
  30   5   2      223.71      -69.17    356.22 o 
  31   5   2      124.89      170.35    280.90 o 
 -32   6   2    11888.40    11165.89    688.78 o 
 -31   6   2      447.76     -129.83    381.72 o 
 -30   6   2     1446.48     1608.73    351.77 o 
 -29   6   2       52.01       83.98    260.35 o 
 -28   6   2        5.33     -209.04    226.30 o 
 -27   6   2      299.58      -84.72    228.52 o 
 -26   6   2    28859.49    30867.49    936.30 o 
 -25   6   2     1115.92      706.97    251.84 o 
 -24   6   2    19149.53    19634.82    601.84 o 
 -23   6   2      563.14      477.88    141.71 o 
 -22   6   2       81.35      -99.07     99.07 o 
 -21   6   2      768.69      870.55    130.99 o 
 -20   6   2      493.48      530.31    113.75 o 
 -19   6   2      726.49      889.81    144.06 o 
 -18   6   2      705.88      712.96    115.51 o 
 -17   6   2      311.15      222.84     95.58 o 
 -16   6   2    62111.13    61246.11    808.42 o 
 -15   6   2     3949.01     3866.14    204.08 o 
 -14   6   2     3692.55     3283.26    159.55 o 
 -13   6   2       39.29      -61.11     65.35 o 
 -12   6   2     7601.19     8328.57    210.15 o 
 -11   6   2      626.81      646.35     81.90 o 
 -10   6   2   114423.20   114829.26   1557.59 o 
  -9   6   2    10489.49    11406.10    254.81 o 
  -8   6   2   304310.09   296797.63   3324.93 o 
  -7   6   2      742.67      716.81     86.98 o 
  -6   6   2      662.53      794.31    132.59 o 
  -5   6   2     7680.00     7827.17    206.42 o 
  -4   6   2    30295.97    30480.68    542.74 o 
  -3   6   2     7577.84     8243.90    228.04 o 
  -2   6   2    76920.48    85526.55   2201.35 o 
  -1   6   2     2950.29     2939.91    162.69 o 
   0   6   2    57297.59    59048.86    807.24 o 
   1   6   2    13586.17    14203.50    276.50 o 
   2   6   2    55286.07    55603.79    748.55 o 
   3   6   2     2088.85     2340.80    106.85 o 
   4   6   2     5318.10     5631.36    250.15 o 
   5   6   2       85.55      100.77     49.12 o 
   6   6   2    66919.14    66703.72    697.18 o 
   7   6   2     5817.45     5459.50    143.82 o 
   8   6   2   162399.56   159368.41   1668.91 o 
   9   6   2      197.96      323.60     71.89 o 
  10   6   2       42.47      207.00     60.61 o 
  11   6   2     2144.03     2155.84    113.78 o 
  12   6   2    26217.68    26486.78    403.17 o 
  13   6   2      316.89      366.38     80.97 o 
  14   6   2      519.46      501.65    104.66 o 
  15   6   2     2687.13     2944.59    197.35 o 
  16   6   2      233.52      370.65    111.55 o 
  17   6   2        1.37     -120.44    120.44 o 
  18   6   2    50434.49    53384.90    770.61 o 
  19   6   2       76.56       40.50    117.76 o 
  20   6   2    14072.33    15340.73    501.77 o 
  21   6   2     1586.88     1394.56    222.87 o 
  22   6   2     8610.95     8470.38    432.47 o 
  23   6   2     5309.82     5696.23    399.34 o 
  24   6   2    17274.64    18699.88    603.86 o 
  25   6   2     1258.29     1529.67    255.36 o 
  26   6   2     1178.12      996.99    271.98 o 
  27   6   2      385.51      524.83    228.02 o 
  28   6   2     1923.58     1847.94    356.39 o 
  29   6   2       40.64      -75.44    231.73 o 
  30   6   2      143.55     -247.09    247.09 o 
  31   6   2      685.74      426.80    332.59 o 
 -32   7   2     2909.60     3144.90    428.63 o 
 -31   7   2      898.15      491.85    312.37 o 
 -30   7   2      647.19      -34.42    254.64 o 
 -29   7   2       13.21     -223.89    223.89 o 
 -28   7   2     6123.35     6162.28    502.93 o 
 -27   7   2      590.33       63.74    255.23 o 
 -26   7   2        0.89      302.15    247.88 o 
 -25   7   2      120.89      109.55    177.61 o 
 -24   7   2    33693.71    35891.60    733.27 o 
 -23   7   2      123.80      142.36    138.27 o 
 -22   7   2     2419.29     2353.59    192.24 o 
 -21   7   2      105.71      375.77    119.99 o 
 -20   7   2     1182.34     1309.31    139.04 o 
 -19   7   2      229.47      174.32    102.05 o 
 -18   7   2    69423.16    69408.30    851.68 o 
 -17   7   2      216.29      247.22    140.52 o 
 -16   7   2    70587.98    70760.37    896.02 o 
 -15   7   2     2556.46     2670.24    154.70 o 
 -14   7   2     3416.81     3027.11    154.74 o 
 -13   7   2      368.82      414.52     84.20 o 
 -12   7   2     6707.29     7192.25    236.64 o 
 -11   7   2     3441.02     3339.51    166.33 o 
 -10   7   2     7036.73     7079.25    208.96 o 
  -9   7   2     3013.66     3051.87    149.54 o 
  -8   7   2    54832.19    52875.16    869.91 o 
  -7   7   2     6169.59     5699.19    194.53 o 
  -6   7   2    29455.02    28088.76    772.63 o 
  -5   7   2        0.35       43.48     64.58 o 
  -4   7   2     4269.19     4580.28    186.15 o 
  -3   7   2      124.44      244.03     80.12 o 
  -2   7   2   286063.97   289159.88   7662.46 o 
  -1   7   2    11226.09    12070.49    310.64 o 
   0   7   2   177842.05   177475.80   2533.85 o 
   1   7   2      777.91      780.74    176.08 o 
   2   7   2    15553.63    15304.21    312.15 o 
   3   7   2    11026.23    11031.08    234.92 o 
   4   7   2    39322.92    38864.60    629.08 o 
   5   7   2       29.49      -24.18     48.82 o 
   6   7   2    31089.33    33150.28    401.88 o 
   7   7   2        6.98      -13.87     46.01 o 
   8   7   2     8788.86     9004.24    184.00 o 
   9   7   2      614.86      764.01     72.61 o 
  10   7   2    62031.02    61140.23    688.31 o 
  11   7   2     6037.50     6400.90    216.62 o 
  12   7   2     1687.42     1825.93    112.09 o 
  13   7   2     4722.79     4928.07    229.02 o 
  14   7   2    23036.23    23520.55    415.77 o 
  15   7   2    14992.93    15084.51    298.51 o 
  16   7   2    97600.80   100217.90   1108.79 o 
  17   7   2     4795.56     5050.86    262.21 o 
  18   7   2     3203.48     3581.78    206.77 o 
  19   7   2     1013.63     1034.79    233.49 o 
  20   7   2    19195.67    19975.08    578.08 o 
  21   7   2      210.88       12.95    168.80 o 
  22   7   2     1962.39     2052.54    253.46 o 
  23   7   2     1198.34     1478.80    241.80 o 
  24   7   2     1590.19     1824.73    258.62 o 
  25   7   2       18.78     -209.61    232.82 o 
  26   7   2    20766.41    20872.84   1071.92 o 
  27   7   2     2314.40     2490.08    377.18 o 
  28   7   2     4392.24     4120.85    442.74 o 
  29   7   2     3455.91     3275.02    536.07 o 
  30   7   2      235.50     -245.33    245.33 o 
  31   7   2      381.76     -125.80    263.97 o 
 -32   8   2     6761.43     7251.79    580.17 o 
 -31   8   2       48.73     -246.52    246.52 o 
 -30   8   2     1111.95      740.76    322.96 o 
 -29   8   2      898.24      815.76    417.38 o 
 -28   8   2       19.80      132.27    261.84 o 
 -27   8   2     3932.59     3918.21    424.80 o 
 -26   8   2    19108.49    19991.70    768.27 o 
 -25   8   2     1854.05     1946.68    403.73 o 
 -24   8   2      573.46      356.28    164.50 o 
 -23   8   2     2972.92     2864.61    256.98 o 
 -22   8   2    29054.81    29803.63    701.22 o 
 -21   8   2     1892.87     2018.77    177.25 o 
 -20   8   2    18125.81    19158.58    422.86 o 
 -19   8   2     4456.20     4467.81    227.65 o 
 -18   8   2    22540.17    23047.89    454.70 o 
 -17   8   2      376.38      371.31    104.24 o 
 -16   8   2    47758.44    45919.54    650.41 o 
 -15   8   2      977.96     1112.15    118.40 o 
 -14   8   2   102446.88   102246.12   1186.16 o 
 -13   8   2     2713.28     2678.10    164.43 o 
 -12   8   2    12916.36    13167.37    267.75 o 
 -11   8   2      139.01      282.95     92.30 o 
 -10   8   2    31995.84    30486.81    587.60 o 
  -9   8   2     2974.37     2718.72    149.21 o 
  -8   8   2     5998.85     5899.83    190.85 o 
  -7   8   2     5917.43     5891.87    201.45 o 
  -6   8   2    36712.89    35867.80    585.73 o 
  -5   8   2     8290.12     8696.91    212.24 o 
  -4   8   2    10474.92     9509.09    550.81 o 
  -3   8   2      518.49      682.82    124.24 o 
  -2   8   2   241827.20   248482.20   4554.35 o 
  -1   8   2       55.75       22.36     72.44 o 
   0   8   2   134785.81   133410.30   1713.36 o 
   1   8   2     8823.84     8647.57    235.62 o 
   2   8   2   240498.75   231973.59   2862.60 o 
   3   8   2      222.66      254.29     60.41 o 
   4   8   2     1714.08     1944.44    104.57 o 
   5   8   2      561.98      657.13     65.23 o 
   6   8   2     3010.08     3261.19    123.53 o 
   7   8   2      252.60      257.03     56.53 o 
   8   8   2    58773.74    56381.96    634.56 o 
   9   8   2      178.59      175.41     57.81 o 
  10   8   2     9949.22     9814.12    207.68 o 
  11   8   2     1051.31     1193.10     94.44 o 
  12   8   2      828.28      939.72     91.88 o 
  13   8   2       83.53       98.98     70.33 o 
  14   8   2    17534.27    17597.91    318.29 o 
  15   8   2      626.54      779.08    101.85 o 
  16   8   2     7072.62     7582.10    255.47 o 
  17   8   2    10937.83    11305.19    313.34 o 
  18   8   2    82155.86    84645.99   1095.95 o 
  19   8   2     6190.22     6563.02    298.01 o 
  20   8   2      419.10      341.57    168.06 o 
  21   8   2     3068.70     3492.16    295.96 o 
  22   8   2     8999.94     9532.24    556.33 o 
  23   8   2     1462.05     1914.57    311.03 o 
  24   8   2    16575.88    16471.31    699.34 o 
  25   8   2     2128.08     1930.36    346.56 o 
  26   8   2     3319.16     3715.33    521.55 o 
  27   8   2     2549.43     2301.23    387.64 o 
  28   8   2     1884.11     1936.19    365.80 o 
  29   8   2      237.40     -330.91    330.91 o 
  30   8   2       10.31      326.19    282.97 o 
 -31   9   2       56.08      118.57    276.27 o 
 -30   9   2     1787.85     1701.06    460.14 o 
 -29   9   2      111.40      156.62    266.99 o 
 -28   9   2     5333.82     5551.16    505.02 o 
 -27   9   2       75.05     -254.40    254.40 o 
 -26   9   2      357.67      374.39    250.00 o 
 -25   9   2      772.56      548.51    193.78 o 
 -24   9   2    20638.97    22091.28    569.72 o 
 -23   9   2     1273.40     1696.76    210.89 o 
 -22   9   2     3444.98     3657.32    268.54 o 
 -21   9   2      416.71      410.71    126.85 o 
 -20   9   2     9954.95    10179.17    348.50 o 
 -19   9   2     3643.42     3780.64    238.73 o 
 -18   9   2    24778.41    25185.45    484.34 o 
 -17   9   2      159.61      228.54    106.54 o 
 -16   9   2    21357.31    22280.97    531.47 o 
 -15   9   2      296.56      352.58    134.86 o 
 -14   9   2    19457.43    18628.20    469.04 o 
 -13   9   2     4145.64     4175.57    171.50 o 
 -12   9   2       31.81      106.80     80.00 o 
 -11   9   2       73.58      191.24     85.26 o 
 -10   9   2    13721.85    13637.14    308.31 o 
  -9   9   2       30.30      -61.78     61.78 o 
  -8   9   2    51410.72    49735.16    698.18 o 
  -7   9   2    11078.08    11364.91    263.44 o 
  -6   9   2    67059.36    67686.08    880.38 o 
  -5   9   2     3393.36     3641.10    169.81 o 
  -4   9   2     6612.44     6241.38    226.51 o 
  -3   9   2     6686.65     7048.32    245.37 o 
  -2   9   2    35227.37    37487.64   1124.84 o 
  -1   9   2     2119.52     2283.49    125.99 o 
   0   9   2   118036.48   113635.24   1331.48 o 
   1   9   2     6582.49     6045.75    177.99 o 
   2   9   2     9535.07     9995.17    310.60 o 
   3   9   2      806.78      831.26     72.70 o 
   4   9   2      454.84      283.30     57.96 o 
   5   9   2      176.92      198.92     63.53 o 
   6   9   2   105196.39   104913.86   1066.62 o 
   7   9   2     1162.49     1330.28     83.86 o 
   8   9   2        8.63       71.03     53.68 o 
   9   9   2      766.10     1077.99     84.36 o 
  10   9   2    46968.36    46943.55    570.46 o 
  11   9   2     1983.16     2062.06    118.75 o 
  12   9   2      164.34      192.39     88.00 o 
  13   9   2       28.64      -36.15     66.74 o 
  14   9   2     1174.90     1103.63    107.98 o 
  15   9   2      878.89     1010.18    131.19 o 
  16   9   2    45594.70    46759.24    693.70 o 
  17   9   2     4013.83     4203.94    220.34 o 
  18   9   2      541.37      892.73    133.78 o 
  19   9   2       38.28      -11.27    118.68 o 
  20   9   2    11129.06    10729.53    540.60 o 
  21   9   2     1761.02     1933.49    299.40 o 
  22   9   2     7226.75     7447.13    498.80 o 
  23   9   2       54.06     -176.91    366.13 o 
  24   9   2     1916.23     1902.38    327.92 o 
  25   9   2      179.16      -49.51    240.80 o 
  26   9   2    10276.77    11276.55    700.71 o 
  27   9   2      850.42      755.85    331.11 o 
  28   9   2       53.28     -208.71    245.79 o 
  29   9   2      736.45      893.85    325.15 o 
  30   9   2      653.78      627.69    298.89 o 
 -31  10   2     2891.65     2416.09    398.68 o 
 -30  10   2     2913.61     2744.81    416.01 o 
 -29  10   2     1467.35     1195.03    340.28 o 
 -28  10   2    10887.44    11906.14    658.47 o 
 -27  10   2      292.58      104.29    260.07 o 
 -26  10   2      599.25      424.16    261.45 o 
 -25  10   2      219.11        5.47    180.25 o 
 -24  10   2     1893.10     2089.73    237.97 o 
 -23  10   2     1604.09     1770.37    218.34 o 
 -22  10   2     8186.09     9075.86    427.31 o 
 -21  10   2     5972.80     6001.73    323.33 o 
 -20  10   2     4089.56     3923.38    229.65 o 
 -19  10   2      940.02      767.42    133.47 o 
 -18  10   2     1273.32     1277.60    148.76 o 
 -17  10   2     8009.91     8618.42    277.95 o 
 -16  10   2     8905.25     9551.95    335.67 o 
 -15  10   2     3990.29     3760.03    203.08 o 
 -14  10   2     1920.36     2276.35    175.79 o 
 -13  10   2     7226.68     7389.21    408.91 o 
 -12  10   2    59715.93    61591.71    874.73 o 
 -11  10   2      492.73      388.38    141.78 o 
 -10  10   2    64170.36    64597.38    889.51 o 
  -9  10   2     2614.10     2768.44    161.38 o 
  -8  10   2   191764.92   191822.22   2227.33 o 
  -7  10   2      747.80      799.55    113.47 o 
  -6  10   2    20451.47    20501.12    374.55 o 
  -5  10   2    11039.49    11052.75    257.85 o 
  -4  10   2    94744.22    93453.98   1787.35 o 
  -3  10   2     8948.18     9536.71    304.33 o 
  -2  10   2     1578.92     1681.96    148.70 o 
  -1  10   2     2093.65     1962.90    148.82 o 
   0  10   2      961.23      931.11     96.65 o 
   1  10   2      250.42      270.04     85.39 o 
   2  10   2      683.83      910.40     91.50 o 
   3  10   2       42.66      112.48     76.35 o 
   4  10   2     7768.90     7485.37    161.53 o 
   5  10   2      766.72      890.39     76.66 o 
   6  10   2    23944.78    22862.86    329.31 o 
   7  10   2     1480.94     1512.74     95.86 o 
   8  10   2   123747.92   124494.24   1266.37 o 
   9  10   2      916.51     1011.01     93.54 o 
  10  10   2     3706.24     3936.08    150.82 o 
  11  10   2     1574.18     1969.78    173.29 o 
  12  10   2    33958.23    34441.37    478.24 o 
  13  10   2    12761.56    13449.78    276.49 o 
  14  10   2    24938.91    26679.86    575.25 o 
  15  10   2     2008.09     1974.59    157.62 o 
  16  10   2    14703.26    15198.95    359.92 o 
  17  10   2     5702.79     5899.79    301.21 o 
  18  10   2      664.44      711.27    150.93 o 
  19  10   2     1463.39     1676.60    222.96 o 
  20  10   2     3494.37     3605.13    382.04 o 
  21  10   2     3547.56     3598.20    378.51 o 
  22  10   2        4.78     -326.47    326.47 o 
  23  10   2      180.32     -205.74    205.74 o 
  24  10   2     4943.11     5526.93   1229.95 o 
  25  10   2      268.22      166.87    264.85 o 
  26  10   2     2233.15     2040.97    364.41 o 
  27  10   2     1812.07     1401.57    322.76 o 
  28  10   2     4503.63     3788.79    442.57 o 
  29  10   2     1791.78     1130.79    303.36 o 
  30  10   2      577.26     -226.85    510.76 o 
 -31  11   2      157.58     -257.66    257.66 o 
 -30  11   2     2675.79     2574.88    398.58 o 
 -29  11   2      923.55      470.04    462.00 o 
 -28  11   2      164.62      -34.36    251.39 o 
 -27  11   2      307.64     -153.68    242.12 o 
 -26  11   2     2889.84     2634.13    379.68 o 
 -25  11   2        8.81     -244.17    244.17 o 
 -24  11   2      928.64     1220.64    209.57 o 
 -23  11   2      666.64      815.17    188.24 o 
 -22  11   2        1.69      -42.85    145.79 o 
 -21  11   2     1135.53     1109.12    191.27 o 
 -20  11   2     2121.25     2056.91    245.49 o 
 -19  11   2     3861.21     3881.81    226.77 o 
 -18  11   2     3998.66     4275.42    230.12 o 
 -17  11   2     1482.95     1340.58    147.46 o 
 -16  11   2     5651.64     5598.43    241.41 o 
 -15  11   2      777.95      838.64    131.84 o 
 -14  11   2    28917.55    29028.62    505.22 o 
 -13  11   2    15579.34    16034.45    372.79 o 
 -12  11   2     2890.96     2728.79    177.15 o 
 -11  11   2     6028.54     5703.91    224.10 o 
 -10  11   2    36778.71    36090.04    586.87 o 
  -9  11   2     1543.47     1282.39    192.24 o 
  -8  11   2    13672.50    14019.31    320.51 o 
  -7  11   2     2459.22     2449.79    153.85 o 
  -6  11   2    25547.92    25027.32    665.33 o 
  -5  11   2    13628.56    14284.98    284.29 o 
  -4  11   2      755.15      900.03    134.67 o 
  -3  11   2      751.94      696.55    159.23 o 
  -2  11   2    40728.67    41296.06    754.77 o 
  -1  11   2      357.94      230.82    124.89 o 
   0  11   2     5576.53     5699.11    225.64 o 
   1  11   2     7697.98     8439.87    239.91 o 
   2  11   2     5207.11     5001.71    179.17 o 
   3  11   2       47.85        0.55     64.29 o 
   4  11   2     5281.41     5194.65    142.72 o 
   5  11   2     2423.54     2481.09    115.42 o 
   6  11   2    48934.46    48896.57    580.75 o 
   7  11   2     4040.47     4033.89    141.55 o 
   8  11   2     8120.10     8189.87    196.34 o 
   9  11   2     2379.07     2781.32    131.22 o 
  10  11   2    11192.06    11920.16    248.52 o 
  11  11   2     4637.36     4841.19    160.09 o 
  12  11   2    12035.73    12650.31    254.76 o 
  13  11   2        4.01      256.10     99.08 o 
  14  11   2    16468.71    16959.00    368.78 o 
  15  11   2    12337.58    11919.88    435.34 o 
  16  11   2      673.31      746.16    151.35 o 
  17  11   2        1.40      -44.43    126.71 o 
  18  11   2      735.42      886.97    166.48 o 
  19  11   2     2649.45     2410.35    302.65 o 
  20  11   2       87.26     -131.44    191.10 o 
  21  11   2      614.91      223.89    224.87 o 
  22  11   2     1601.91     1379.59    285.90 o 
  23  11   2      221.00     -102.35    230.45 o 
  24  11   2        0.11      -56.28    228.36 o 
  25  11   2        2.19     -215.91    215.91 o 
  26  11   2       11.37     -111.62    247.82 o 
  27  11   2        4.00      143.62    247.07 o 
  28  11   2     6915.88     6237.38    703.96 o 
  29  11   2      489.70     -101.21    340.05 o 
 -30  12   2     1804.99     1589.88    366.40 o 
 -29  12   2      738.14      225.01    483.69 o 
 -28  12   2     3444.62     2861.92    415.42 o 
 -27  12   2     1957.79     2285.24    378.36 o 
 -26  12   2    11195.16    10748.78    620.62 o 
 -25  12   2     1257.77      859.79    302.68 o 
 -24  12   2     8476.24     8919.99    407.99 o 
 -23  12   2      174.64        9.78    156.72 o 
 -22  12   2     5248.16     5191.19    325.39 o 
 -21  12   2     2767.68     2614.82    251.88 o 
 -20  12   2     1738.19     1818.61    211.59 o 
 -19  12   2     2358.51     1991.32    217.96 o 
 -18  12   2      721.71      637.28    137.31 o 
 -17  12   2        0.26       11.38    152.99 o 
 -16  12   2     3185.05     3528.96    254.00 o 
 -15  12   2     1169.68     1083.18    138.55 o 
 -14  12   2     1307.83     1421.03    147.91 o 
 -13  12   2     1512.67     1434.95    177.97 o 
 -12  12   2     8645.18     8507.17    276.81 o 
 -11  12   2     5490.99     6040.26    236.03 o 
 -10  12   2    30412.08    31667.40    548.40 o 
  -9  12   2     1220.46     1289.78    144.51 o 
  -8  12   2    49734.93    49851.53    738.62 o 
  -7  12   2     3282.20     3150.80    178.13 o 
  -6  12   2    12582.92    12682.70    283.80 o 
  -5  12   2      941.75      972.99    125.53 o 
  -4  12   2       58.69       39.01    109.66 o 
  -3  12   2     4513.35     4861.56    360.30 o 
  -2  12   2      281.16       40.51     82.64 o 
  -1  12   2       69.92       52.81    101.04 o 
   0  12   2     6436.36     7676.07    270.29 o 
   1  12   2     1183.52     1336.29    114.75 o 
   2  12   2    11944.55    13047.37    298.42 o 
   3  12   2     2529.14     2857.41    133.56 o 
   4  12   2    35722.21    35407.93    467.76 o 
   5  12   2     8304.04     9087.55    194.26 o 
   6  12   2    11335.00    11265.22    230.35 o 
   7  12   2     3208.74     3606.01    142.74 o 
   8  12   2     6280.45     6894.41    207.26 o 
   9  12   2      408.73      326.37    124.58 o 
  10  12   2      273.35      474.36     88.41 o 
  11  12   2      275.57      303.12    101.52 o 
  12  12   2    12330.44    12530.10    329.30 o 
  13  12   2     4366.94     4666.44    234.11 o 
  14  12   2    14288.77    14670.04    368.65 o 
  15  12   2      102.32      182.96    117.65 o 
  16  12   2     2713.55     2763.69    202.77 o 
  17  12   2     1526.60     1766.20    244.53 o 
  18  12   2    11538.47    12392.58    397.01 o 
  19  12   2       90.90      243.54    153.43 o 
  20  12   2    27240.55    28608.74    854.76 o 
  21  12   2      692.49      676.58    243.76 o 
  22  12   2    11854.95    12624.25    879.85 o 
  23  12   2     4774.80     5275.57    400.95 o 
  24  12   2     5803.88     5714.03    430.22 o 
  25  12   2      339.44      246.81    325.89 o 
  26  12   2     2044.97     2293.72    413.44 o 
  27  12   2      653.18      410.50    331.95 o 
  28  12   2        4.19     -544.32    544.32 o 
  29  12   2      141.83     -251.77    328.09 o 
 -30  13   2       72.42     -542.10    542.10 o 
 -29  13   2     1035.06      910.47    328.37 o 
 -28  13   2     4208.15     3598.81    448.39 o 
 -27  13   2     2709.61     2330.00    535.36 o 
 -26  13   2      706.92     1196.80    313.59 o 
 -25  13   2     2772.68     2323.63    367.19 o 
 -24  13   2     9131.85    10105.84    486.18 o 
 -23  13   2     5168.68     5098.50    334.56 o 
 -22  13   2    21472.25    22154.47    578.42 o 
 -21  13   2     1963.72     2183.17    345.82 o 
 -20  13   2    22397.43    24048.12    588.17 o 
 -19  13   2      597.64      500.51    163.94 o 
 -18  13   2    18826.42    20226.66    519.82 o 
 -17  13   2      684.39      638.74    128.68 o 
 -16  13   2      293.17      343.15    116.86 o 
 -15  13   2     4201.23     5297.10    315.75 o 
 -14  13   2       10.29       -1.77     93.52 o 
 -13  13   2      248.81      244.31    140.17 o 
 -12  13   2    33666.97    33278.55    590.90 o 
 -11  13   2     2094.89     2171.64    169.53 o 
 -10  13   2    61802.87    63625.58    914.52 o 
  -9  13   2     1338.64     1251.96    138.46 o 
  -8  13   2    13404.52    13640.61    335.68 o 
  -7  13   2     1823.71     1966.34    146.91 o 
  -6  13   2   143623.20   145492.20   1769.15 o 
  -5  13   2    13844.57    13950.60    376.11 o 
  -4  13   2    11058.81    10370.54    354.44 o 
  -3  13   2     2960.77     3064.47    219.63 o 
  -2  13   2      117.10      216.92    122.90 o 
  -1  13   2    13786.49    15196.36    389.96 o 
   0  13   2     9773.91    10197.48    380.14 o 
   1  13   2     1972.21     2032.28    141.02 o 
   2  13   2      330.20      383.27     93.34 o 
   3  13   2      135.49      173.57     75.91 o 
   4  13   2     4714.72     4784.77    168.31 o 
   5  13   2     5951.02     5685.51    181.41 o 
   6  13   2     1731.01     1506.95    107.70 o 
   7  13   2     4177.35     4554.15    160.90 o 
   8  13   2    19103.47    19221.57    324.24 o 
   9  13   2     9896.38    10152.19    363.92 o 
  10  13   2    71473.54    74084.02    873.05 o 
  11  13   2     3644.28     3539.11    208.10 o 
  12  13   2    16043.72    16272.86    384.84 o 
  13  13   2      948.80      700.46    138.16 o 
  14  13   2      412.12      392.01    130.34 o 
  15  13   2      309.32      384.99    127.67 o 
  16  13   2    12496.83    12787.10    436.20 o 
  17  13   2     2006.41     1788.48    188.40 o 
  18  13   2    22259.12    23392.79    578.59 o 
  19  13   2      706.61      496.93    203.05 o 
  20  13   2      185.24      134.70    207.28 o 
  21  13   2     3215.82     3291.88    327.40 o 
  22  13   2     1225.29      493.04    295.17 o 
  23  13   2      284.85      -61.34    299.96 o 
  24  13   2     5466.40     5822.46    544.39 o 
  25  13   2     6444.23     6492.13    743.39 o 
  26  13   2    11298.19    11208.43    709.92 o 
  27  13   2      769.86      399.09    357.46 o 
  28  13   2     3102.89     2770.08    775.95 o 
 -29  14   2      821.92       37.29    272.59 o 
 -28  14   2      655.12      237.39    333.33 o 
 -27  14   2      400.17      210.46    285.25 o 
 -26  14   2    16353.16    16942.92    750.44 o 
 -25  14   2      307.81      -52.60    249.01 o 
 -24  14   2     8216.70     8471.13    461.92 o 
 -23  14   2       64.18      -47.41    164.88 o 
 -22  14   2      189.83     -111.49    172.81 o 
 -21  14   2     1815.73     1812.61    229.30 o 
 -20  14   2     5096.43     5383.11    324.59 o 
 -19  14   2       15.77     -139.71    139.71 o 
 -18  14   2       24.47      147.48    144.77 o 
 -17  14   2      428.03      304.23    152.97 o 
 -16  14   2    15999.50    15706.83    387.68 o 
 -15  14   2     1640.87     1806.03    167.52 o 
 -14  14   2     1584.90     1740.57    260.45 o 
 -13  14   2        9.76      -23.30     92.78 o 
 -12  14   2     2320.20     2396.62    180.86 o 
 -11  14   2     1665.07     1570.75    177.07 o 
 -10  14   2    35771.68    35915.86    618.83 o 
  -9  14   2      212.75       69.33    110.82 o 
  -8  14   2    55063.43    55496.11    757.94 o 
  -7  14   2      104.11       85.18    121.81 o 
  -6  14   2      322.64      292.96    118.81 o 
  -5  14   2      295.30      234.94    142.83 o 
  -4  14   2     6600.05     6901.79    313.56 o 
  -3  14   2     1727.65     1679.51    186.56 o 
  -2  14   2     6192.81     7170.85    306.81 o 
  -1  14   2     2748.34     2451.95    182.01 o 
   0  14   2    24088.42    24942.56    532.05 o 
   1  14   2     9998.56    10632.03    340.38 o 
   2  14   2    20678.82    20691.34    373.74 o 
   3  14   2      853.79     1012.91    107.97 o 
   4  14   2     4861.39     4984.44    178.78 o 
   5  14   2      732.54      774.35     98.76 o 
   6  14   2    10518.83    10850.77    313.36 o 
   7  14   2     1364.28     1529.52    125.42 o 
   8  14   2    22572.02    23776.69    400.02 o 
   9  14   2       97.05      208.79     89.59 o 
  10  14   2      607.76      529.46    128.33 o 
  11  14   2       13.75       61.08    111.98 o 
  12  14   2    18478.38    19335.68    424.85 o 
  13  14   2      995.69     1050.50    154.44 o 
  14  14   2       12.13      -43.42    112.59 o 
  15  14   2      146.51      202.11    122.45 o 
  16  14   2        6.42      -17.94    121.60 o 
  17  14   2     1753.94     1785.56    191.40 o 
  18  14   2    35736.43    35939.46    657.96 o 
  19  14   2      526.83      314.49    291.73 o 
  20  14   2    13515.23    12788.11   1214.98 o 
  21  14   2        2.61     -180.77    270.39 o 
  22  14   2     2395.24     2481.34    406.57 o 
  23  14   2     3347.56     2894.30    428.26 o 
  24  14   2    12569.12    12304.80    735.55 o 
  25  14   2     1134.39      986.23    376.37 o 
  26  14   2     2637.21     1962.10    424.99 o 
  27  14   2     1650.19     1376.69    412.48 o 
  28  14   2      193.84     -376.45    376.45 o 
 -29  15   2      145.79     -398.42    398.42 o 
 -28  15   2     2602.01     2483.48    408.36 o 
 -27  15   2      324.33     -243.79    243.79 o 
 -26  15   2      699.75      535.31    289.85 o 
 -25  15   2      584.55      303.97    272.81 o 
 -24  15   2    17004.72    17994.73    620.51 o 
 -23  15   2       51.85      339.82    189.76 o 
 -22  15   2      605.87      573.64    189.46 o 
 -21  15   2      574.85      442.89    174.97 o 
 -20  15   2      213.45      277.42    173.53 o 
 -19  15   2      202.14       49.37    161.24 o 
 -18  15   2    34584.74    36540.66    816.19 o 
 -17  15   2      915.20     1017.60    198.05 o 
 -16  15   2    46048.66    46896.75    846.57 o 
 -15  15   2      541.80      662.91    138.32 o 
 -14  15   2      623.33      749.11    131.65 o 
 -13  15   2     2302.17     2288.27    236.21 o 
 -12  15   2      532.75      622.81    125.96 o 
 -11  15   2     1135.57     1040.67    135.12 o 
 -10  15   2     2506.66     2440.14    172.16 o 
  -9  15   2      939.65      968.69    133.36 o 
  -8  15   2     7196.06     7204.52    326.85 o 
  -7  15   2      169.96       98.04    123.53 o 
  -6  15   2      581.26      628.22    147.09 o 
  -5  15   2       32.80       21.52    136.06 o 
  -4  15   2     8342.50     8620.36    427.99 o 
  -3  15   2     1052.15     1499.29    232.67 o 
  -2  15   2    40335.82    42481.41    843.51 o 
  -1  15   2     7268.74     8178.13    302.90 o 
   0  15   2    63535.29    66741.52   1065.95 o 
   1  15   2      370.36      311.64    138.60 o 
   2  15   2    12108.13    12967.53    351.82 o 
   3  15   2     5608.27     5554.72    196.43 o 
   4  15   2    31772.42    31415.34    462.36 o 
   5  15   2     2396.10     2068.51    167.31 o 
   6  15   2      784.35      828.64    139.52 o 
   7  15   2      421.15      709.86    125.90 o 
   8  15   2     1348.77     1430.78    130.27 o 
   9  15   2     1243.40     1079.83    144.02 o 
  10  15   2    23523.85    24042.03    469.41 o 
  11  15   2       94.46      262.47    112.86 o 
  12  15   2     5877.22     5779.70    260.11 o 
  13  15   2     1744.48     1800.39    175.89 o 
  14  15   2     8855.71     8860.59    312.78 o 
  15  15   2     3855.90     4190.28    290.05 o 
  16  15   2    49205.45    49146.07    889.01 o 
  17  15   2     2600.15     2379.16    253.72 o 
  18  15   2       18.30     -155.19    169.03 o 
  19  15   2     2474.92     2905.56    310.54 o 
  20  15   2    15958.80    15330.57    699.02 o 
  21  15   2      770.19      294.04    311.83 o 
  22  15   2      262.31       64.24    319.00 o 
  23  15   2     2239.95     2118.97    913.62 o 
  24  15   2      901.62      465.94    340.84 o 
  25  15   2      292.56     -186.28    326.59 o 
  26  15   2     7863.58     8019.07    701.05 o 
  27  15   2     1550.26     1008.35    585.74 o 
 -28  16   2      148.38     -334.75    436.24 o 
 -27  16   2     1178.05      490.47    451.65 o 
 -26  16   2    10635.63    10634.46    887.24 o 
 -25  16   2     1985.81     1748.27    363.31 o 
 -24  16   2        1.22      -34.01    192.89 o 
 -23  16   2     1416.48     1504.51    239.52 o 
 -22  16   2    11124.45    11597.35    461.68 o 
 -21  16   2     2080.76     2014.34    244.93 o 
 -20  16   2     6207.51     6175.19    390.66 o 
 -19  16   2      371.99      161.20    160.18 o 
 -18  16   2    11569.37    11990.42    427.17 o 
 -17  16   2       74.49       43.49    152.95 o 
 -16  16   2     3240.38     3824.14    283.53 o 
 -15  16   2       78.80       92.59    154.40 o 
 -14  16   2    21717.48    21911.26    437.89 o 
 -13  16   2      584.79      982.25    140.38 o 
 -12  16   2      405.55      479.52    121.13 o 
 -11  16   2     1643.77     1718.85    161.48 o 
 -10  16   2     2546.82     2493.52    182.81 o 
  -9  16   2      180.45      144.05    128.28 o 
  -8  16   2     3096.38     3098.86    215.80 o 
  -7  16   2      153.95      292.47    125.39 o 
  -6  16   2    10412.35    10938.86    338.87 o 
  -5  16   2     7401.17     8245.37    295.87 o 
  -4  16   2    10205.16    10066.31    339.67 o 
  -3  16   2     4643.77     4562.45    240.32 o 
  -2  16   2    49134.68    50434.85    782.71 o 
  -1  16   2     3490.17     3370.66    211.73 o 
   0  16   2    18702.80    19859.79    495.95 o 
   1  16   2      952.09     1240.99    184.63 o 
   2  16   2    51834.24    53837.11    754.07 o 
   3  16   2     5088.94     5045.41    232.24 o 
   4  16   2     6269.08     6092.69    246.73 o 
   5  16   2     2616.94     2575.95    195.21 o 
   6  16   2    14393.53    15050.65    360.45 o 
   7  16   2     1392.40     1742.95    163.86 o 
   8  16   2    14503.20    14975.93    508.80 o 
   9  16   2       46.84      -61.81    144.86 o 
  10  16   2     1714.03     1878.88    300.93 o 
  11  16   2      338.13        6.87    155.94 o 
  12  16   2      306.88      468.06    167.86 o 
  13  16   2     1007.92     1125.79    197.13 o 
  14  16   2    10190.97    10211.53    397.83 o 
  15  16   2      159.16       29.07    170.64 o 
  16  16   2     6581.76     6892.71    371.09 o 
  17  16   2     3273.78     3528.59    290.86 o 
  18  16   2    28637.04    30276.35    692.05 o 
  19  16   2     1963.21     1890.72    290.52 o 
  20  16   2      137.20       48.33    378.69 o 
  21  16   2     2437.63     1114.19    374.88 o 
  22  16   2     5313.38     4511.57    503.72 o 
  23  16   2     1981.25     1606.01    406.08 o 
  24  16   2     5309.81     4745.38    528.13 o 
  25  16   2      515.19     -230.56    335.04 o 
  26  16   2     4377.36     3743.75    507.89 o 
 -27  17   2       15.16     -416.84    416.84 o 
 -26  17   2      746.70      -55.08    346.10 o 
 -25  17   2      196.84     -315.87    373.89 o 
 -24  17   2     4005.24     3950.35    395.59 o 
 -23  17   2     1729.37     1801.62    234.04 o 
 -22  17   2        0.02     -182.27    182.27 o 
 -21  17   2        9.42     -104.55    158.61 o 
 -20  17   2     5697.92     5800.28    323.51 o 
 -19  17   2     5491.85     5744.60    320.96 o 
 -18  17   2     1314.67      823.53    211.46 o 
 -17  17   2      196.01      -50.70    153.91 o 
 -16  17   2     2327.61     2515.90    229.46 o 
 -15  17   2     2437.16     2674.51    234.47 o 
 -14  17   2     3283.72     3409.58    244.53 o 
 -13  17   2     2850.53     2795.17    194.11 o 
 -12  17   2     3400.58     3516.09    215.43 o 
 -11  17   2     5475.68     5172.64    246.76 o 
 -10  17   2    14708.22    14609.30    453.81 o 
  -9  17   2      597.98      422.26    142.09 o 
  -8  17   2     6230.18     6261.75    281.07 o 
  -7  17   2     3169.73     3178.91    220.82 o 
  -6  17   2     4702.27     4167.62    241.72 o 
  -5  17   2     6243.85     6547.89    282.23 o 
  -4  17   2    13616.48    13459.20    371.13 o 
  -3  17   2     6054.99     5856.35    271.55 o 
  -2  17   2     3579.93     3557.52    221.86 o 
  -1  17   2     2068.03     2012.67    186.23 o 
   0  17   2     7240.05     7292.65    335.38 o 
   1  17   2     8992.47     8914.05    353.66 o 
   2  17   2    14935.24    15389.32    550.78 o 
   3  17   2     1954.08     2006.06    216.03 o 
   4  17   2     3829.63     3615.01    211.30 o 
   5  17   2    13612.19    12982.79    430.89 o 
   6  17   2    13300.91    13898.90    363.27 o 
   7  17   2      235.86       78.01    145.41 o 
   8  17   2     3898.92     3648.92    260.22 o 
   9  17   2     1165.19     1228.66    195.85 o 
  10  17   2    15079.07    14348.23    439.89 o 
  11  17   2     1725.22     2030.38    230.75 o 
  12  17   2     2898.88     2705.58    251.96 o 
  13  17   2     1542.01     1411.94    220.37 o 
  14  17   2     7506.85     7130.22    371.50 o 
  15  17   2     1058.39     1493.32    225.59 o 
  16  17   2     2242.63     1845.61    241.47 o 
  17  17   2     2533.40     2520.95    262.11 o 
  18  17   2      876.40     1277.02    259.52 o 
  19  17   2       20.58     -272.03    272.03 o 
  20  17   2     2000.11     2414.86    411.82 o 
  21  17   2     4841.91     4985.63    521.12 o 
  22  17   2     2863.17     2952.69    446.85 o 
  23  17   2      194.56     -297.54    297.54 o 
  24  17   2      479.78      421.05    384.83 o 
  25  17   2      151.52     -320.28    320.28 o 
  26  17   2     3666.58     2163.28    752.09 o 
 -26  18   2       27.61     -363.96    363.96 o 
 -25  18   2       21.59     -320.51    320.51 o 
 -24  18   2      524.65      112.31    276.05 o 
 -23  18   2      101.47     -200.40    200.40 o 
 -22  18   2     1274.67      670.92    246.76 o 
 -21  18   2     4548.61     5405.93    593.83 o 
 -20  18   2     2262.85     2253.60    280.46 o 
 -19  18   2      626.23      614.41    180.72 o 
 -18  18   2      238.25       48.69    164.66 o 
 -17  18   2     4757.07     5238.98    304.00 o 
 -16  18   2      422.68      430.28    165.53 o 
 -15  18   2     4285.19     4473.61    281.04 o 
 -14  18   2    27524.68    26509.39    563.48 o 
 -13  18   2     8252.89     8390.70    343.65 o 
 -12  18   2    65478.39    66212.98    938.72 o 
 -11  18   2     3211.60     3154.43    241.22 o 
 -10  18   2      873.36     1011.23    170.86 o 
  -9  18   2     4382.46     4132.75    255.53 o 
  -8  18   2    16319.14    16468.41    431.65 o 
  -7  18   2     1404.14     1660.94    243.68 o 
  -6  18   2    11786.43    12712.79    426.38 o 
  -5  18   2     3169.20     3298.11    227.81 o 
  -4  18   2    34949.48    34425.91    634.45 o 
  -3  18   2     8555.21     8228.15    309.69 o 
  -2  18   2      118.95      230.12    147.89 o 
  -1  18   2     6212.83     5684.71    314.74 o 
   0  18   2    11166.05    11391.63    435.09 o 
   1  18   2       14.12     -139.59    139.59 o 
   2  18   2    21983.11    22916.46    503.16 o 
   3  18   2     6757.12     6824.62    296.74 o 
   4  18   2    37081.00    37310.36    670.31 o 
   5  18   2     2303.84     1878.41    187.94 o 
   6  18   2       44.52      -58.88    119.66 o 
   7  18   2      377.50      448.54    173.94 o 
   8  18   2     9062.48    10119.39    374.74 o 
   9  18   2     2158.25     1975.54    236.22 o 
  10  18   2    10438.89    11169.30    404.05 o 
  11  18   2     1549.42     1358.98    338.59 o 
  12  18   2    15431.87    16145.11    489.22 o 
  13  18   2    14903.73    14515.51    503.90 o 
  14  18   2     4166.04     4062.58    307.88 o 
  15  18   2     2449.01     2401.16    269.81 o 
  16  18   2     6209.88     6618.09    376.98 o 
  17  18   2    10296.23    10799.34    458.60 o 
  18  18   2      831.75      675.67    243.46 o 
  19  18   2       65.04     -218.47    295.42 o 
  20  18   2     2262.96     2423.66    408.95 o 
  21  18   2      853.05      850.00    352.74 o 
  22  18   2       48.82     -282.28    282.28 o 
  23  18   2       59.11     -285.54    285.54 o 
  24  18   2      218.89     -286.97    313.19 o 
  25  18   2      162.65     -144.14    431.99 o 
 -25  19   2      806.70     -108.24    439.62 o 
 -24  19   2     1804.35     1346.03    398.59 o 
 -23  19   2      918.29      813.46    259.54 o 
 -22  19   2     1052.37     1054.73    268.75 o 
 -21  19   2       21.78       12.55    209.77 o 
 -20  19   2     3344.46     3116.90    314.57 o 
 -19  19   2     3874.71     4726.32    362.15 o 
 -18  19   2     4846.53     4990.05    361.68 o 
 -17  19   2     1579.47     1030.34    248.87 o 
 -16  19   2     4459.60     4299.51    466.27 o 
 -15  19   2      741.46      563.82    176.04 o 
 -14  19   2    13552.49    13778.84    412.98 o 
 -13  19   2     7618.91     7772.19    344.91 o 
 -12  19   2     4533.63     4458.92    315.77 o 
 -11  19   2     4571.67     4999.51    292.83 o 
 -10  19   2    13960.84    14752.80    429.79 o 
  -9  19   2     7259.97     7362.23    333.49 o 
  -8  19   2      446.47      548.96    165.64 o 
  -7  19   2       92.38       43.43    131.95 o 
  -6  19   2      299.70      172.44    149.04 o 
  -5  19   2     4176.08     4372.53    462.28 o 
  -4  19   2     7476.81     8039.33    358.34 o 
  -3  19   2     3975.09     3313.01    258.38 o 
  -2  19   2    19347.17    19001.97    521.54 o 
  -1  19   2     4422.43     4875.85    304.86 o 
   0  19   2     7811.79     8061.88    357.60 o 
   1  19   2     1576.16     1512.80    183.90 o 
   2  19   2     7672.81     7601.14    365.68 o 
   3  19   2     1049.76     1106.48    171.21 o 
   4  19   2      783.39      669.29    156.45 o 
   5  19   2     3493.57     3850.15    341.02 o 
   6  19   2    11623.01    12773.61    465.32 o 
   7  19   2     1939.35     2271.09    236.87 o 
   8  19   2      432.89      220.51    175.47 o 
   9  19   2      895.25      951.52    286.17 o 
  10  19   2      166.76      226.91    176.32 o 
  11  19   2     7831.41     7666.29    381.04 o 
  12  19   2    16110.60    16395.18    506.88 o 
  13  19   2     1200.12     1072.93    214.51 o 
  14  19   2     8634.49     8284.20    399.85 o 
  15  19   2     7960.17     7758.86    404.22 o 
  16  19   2      503.49      347.63    199.62 o 
  17  19   2      164.00      -38.90    197.28 o 
  18  19   2     1411.35      640.51    389.74 o 
  19  19   2     1320.14     1404.01    389.90 o 
  20  19   2       25.74     -308.65    308.65 o 
  21  19   2     1750.56     1671.50    407.52 o 
  22  19   2      370.79       17.96    338.15 o 
  23  19   2       23.11     -300.21    316.99 o 
  24  19   2       12.05     -445.24    446.46 o 
 -25  20   2     1235.20     1094.09    515.75 o 
 -24  20   2     3091.05     3950.69    785.17 o 
 -23  20   2     2857.43     2940.12    383.17 o 
 -22  20   2     1431.40     1528.75    312.76 o 
 -21  20   2     1324.46      961.15    264.23 o 
 -20  20   2       26.01       -6.14    215.18 o 
 -19  20   2      571.67      262.64    218.81 o 
 -18  20   2     3015.67     2875.15    308.34 o 
 -17  20   2      173.05     -177.44    185.05 o 
 -16  20   2      776.36      578.04    221.34 o 
 -15  20   2      999.43      768.74    228.23 o 
 -14  20   2      161.15     -186.56    186.56 o 
 -13  20   2       97.47     -169.22    169.22 o 
 -12  20   2     3063.57     3105.80    282.47 o 
 -11  20   2     6531.73     6820.38    546.26 o 
 -10  20   2    16320.45    17123.24    523.38 o 
  -9  20   2      257.03       59.93    183.29 o 
  -8  20   2    27144.46    27753.83    678.44 o 
  -7  20   2     7861.79     7867.45    384.41 o 
  -6  20   2     5043.06     4669.63    314.13 o 
  -5  20   2     1085.10      770.27    188.05 o 
  -4  20   2     4492.63     4368.26    302.20 o 
  -3  20   2     1960.95     2200.84    255.91 o 
  -2  20   2     2064.92     2612.20    306.70 o 
  -1  20   2      118.62     -124.57    124.57 o 
   0  20   2     1889.23     1732.42    215.74 o 
   1  20   2        0.40       -3.32    133.29 o 
   2  20   2      563.05      605.22    155.58 o 
   3  20   2     4527.51     4512.44    270.18 o 
   4  20   2    15328.40    15535.98    594.24 o 
   5  20   2     1072.50     1243.48    224.27 o 
   6  20   2    12334.59    12517.78    475.07 o 
   7  20   2     8391.63     8419.99    433.19 o 
   8  20   2    12991.01    12903.44    487.28 o 
   9  20   2     3898.71     3612.79    303.91 o 
  10  20   2     7869.42     7181.17    375.71 o 
  11  20   2      496.87      407.77    201.72 o 
  12  20   2     3581.73     3742.39    298.49 o 
  13  20   2     2482.07     2531.57    266.31 o 
  14  20   2     4970.99     5560.05    359.26 o 
  15  20   2        0.22     -175.26    175.26 o 
  16  20   2        0.03     -113.76    196.85 o 
  17  20   2     2364.95     2305.03    280.71 o 
  18  20   2     3718.25     3656.84    374.36 o 
  19  20   2      203.85       -1.01    414.39 o 
  20  20   2    10215.78     9848.35   1123.16 o 
  21  20   2      169.68      -63.61    482.85 o 
  22  20   2     4787.36     4092.85    512.28 o 
  23  20   2     3253.23     2262.41    620.66 o 
 -23  21   2     2110.52     1367.32    429.88 o 
 -22  21   2     5533.59     5486.79    451.35 o 
 -21  21   2     1942.91     1247.02    308.29 o 
 -20  21   2    11984.92    11128.46    570.79 o 
 -19  21   2     1270.27     1036.50    499.67 o 
 -18  21   2     6182.94     6249.44    540.94 o 
 -17  21   2      611.22      156.43    237.58 o 
 -16  21   2      213.42      -16.34    411.45 o 
 -15  21   2        0.95      -59.19    215.96 o 
 -14  21   2      394.83      148.44    215.75 o 
 -13  21   2      197.28      462.46    230.06 o 
 -12  21   2    10734.77    11131.58    520.39 o 
 -11  21   2      407.82      197.02    220.33 o 
 -10  21   2    17394.33    17131.49    654.67 o 
  -9  21   2     3752.16     3721.15    298.52 o 
  -8  21   2     7864.89     7733.45    395.58 o 
  -7  21   2      235.08      -25.90    160.61 o 
  -6  21   2    46981.08    48175.86    951.67 o 
  -5  21   2     2279.90     2484.70    251.99 o 
  -4  21   2     7547.21     8029.51    493.04 o 
  -3  21   2     3413.99     3768.34    338.98 o 
  -2  21   2      434.68      432.04    170.52 o 
  -1  21   2     3846.61     4061.58    299.99 o 
   0  21   2      974.09      986.59    173.20 o 
   1  21   2     2765.84     2934.49    238.65 o 
   2  21   2      814.62      770.39    182.51 o 
   3  21   2      782.48      357.33    158.14 o 
   4  21   2     3918.17     4409.19    332.19 o 
   5  21   2     3226.00     3388.44    300.54 o 
   6  21   2        8.68      -97.23    178.39 o 
   7  21   2      277.72       38.68    188.91 o 
   8  21   2    12049.06    12830.87    499.31 o 
   9  21   2     7844.58     7615.04    428.14 o 
  10  21   2    31308.23    30980.30    780.11 o 
  11  21   2        5.13     -203.52    203.52 o 
  12  21   2     7409.66     6942.93    386.91 o 
  13  21   2        8.19     -156.15    179.13 o 
  14  21   2     1018.26      815.41    226.09 o 
  15  21   2      225.01      297.87    211.16 o 
  16  21   2     5156.94     4687.71    358.32 o 
  17  21   2        0.23       -7.05    208.77 o 
  18  21   2     8185.34     7794.39    493.81 o 
  19  21   2       26.34     -282.91    309.75 o 
  20  21   2      741.11      109.01    333.48 o 
  21  21   2     1805.15     1653.88    410.88 o 
  22  21   2      254.97     -388.32    450.46 o 
 -22  22   2       40.20     -318.89    318.89 o 
 -21  22   2      113.27      -39.51    255.92 o 
 -20  22   2     1276.97      548.19    285.06 o 
 -19  22   2       20.28     -276.53    276.53 o 
 -18  22   2       88.12      116.35    239.08 o 
 -17  22   2     2891.66     2373.29    338.61 o 
 -16  22   2     2883.32     2555.72    537.01 o 
 -15  22   2      281.52      235.90    238.61 o 
 -14  22   2     1668.93     1560.64    298.19 o 
 -13  22   2       93.74      -31.41    213.55 o 
 -12  22   2      318.48       35.04    207.67 o 
 -11  22   2      307.89       22.87    228.89 o 
 -10  22   2     3616.91     3353.62    461.93 o 
  -9  22   2      844.58      431.06    412.30 o 
  -8  22   2    10852.90    11161.32    464.09 o 
  -7  22   2      145.55      -44.24    165.07 o 
  -6  22   2        4.00       57.41    154.66 o 
  -5  22   2     1173.65     1359.53    217.82 o 
  -4  22   2      143.60      346.05    177.38 o 
  -3  22   2      568.36      301.58    173.92 o 
  -2  22   2     1085.17      827.91    197.20 o 
  -1  22   2     1149.21     1196.58    292.48 o 
   0  22   2     4283.44     4010.73    272.54 o 
   1  22   2     4761.75     4636.79    288.25 o 
   2  22   2     4870.93     4604.71    288.61 o 
   3  22   2      657.54      489.24    197.06 o 
   4  22   2      709.84      567.90    256.47 o 
   5  22   2      417.25      298.37    201.44 o 
   6  22   2      556.56      469.90    213.74 o 
   7  22   2       39.14     -213.70    213.70 o 
   8  22   2     6457.21     5721.58    391.90 o 
   9  22   2       29.82      -90.46    202.26 o 
  10  22   2     1360.37     1218.96    261.15 o 
  11  22   2       71.64      350.49    216.98 o 
  12  22   2     2879.44     2542.45    306.89 o 
  13  22   2      311.14      -21.72    210.99 o 
  14  22   2      397.58      388.81    213.16 o 
  15  22   2      168.96     -188.52    188.52 o 
  16  22   2      201.39       20.48    276.67 o 
  17  22   2     3236.30     3202.37    365.48 o 
  18  22   2     9600.53     8551.60    522.61 o 
  19  22   2        1.79     -292.05    292.05 o 
  20  22   2     2230.48     1173.63    406.46 o 
  21  22   2      106.28     -193.23    448.38 o 
 -21  23   2      928.28      182.33    315.53 o 
 -20  23   2     2025.01     1734.49    327.23 o 
 -19  23   2        3.31     -260.93    260.93 o 
 -18  23   2     3846.80     3837.19    495.71 o 
 -17  23   2      202.85      203.97    263.99 o 
 -16  23   2     9735.42     8303.53    615.76 o 
 -15  23   2     1196.05      613.59    275.63 o 
 -14  23   2       48.60     -218.81    218.81 o 
 -13  23   2      649.38      587.06    293.68 o 
 -12  23   2      191.86      172.31    237.96 o 
 -11  23   2      160.53       -3.16    345.53 o 
 -10  23   2       48.43     -212.28    212.28 o 
  -9  23   2       23.82     -222.78    222.78 o 
  -8  23   2        5.30     -132.06    224.87 o 
  -7  23   2      142.79      -49.47    164.10 o 
  -6  23   2     5179.06     5407.45    360.92 o 
  -5  23   2      769.67      847.50    226.87 o 
  -4  23   2     3768.15     3942.26    479.87 o 
  -3  23   2        0.20     -128.91    181.86 o 
  -2  23   2     5598.27     6110.62    375.78 o 
  -1  23   2       26.02     -156.96    156.96 o 
   0  23   2    16220.93    16849.89    541.71 o 
   1  23   2       73.62      117.64    171.49 o 
   2  23   2     4246.21     3773.25    586.03 o 
   3  23   2     5069.75     5346.06    434.15 o 
   4  23   2    13216.44    13431.04    519.26 o 
   5  23   2     3824.39     4018.39    406.25 o 
   6  23   2        0.48      -89.71    193.22 o 
   7  23   2      258.67       28.90    253.37 o 
   8  23   2      446.15      466.62    230.62 o 
   9  23   2        8.89     -215.88    250.36 o 
  10  23   2      309.04     -138.86    323.67 o 
  11  23   2      221.90      163.01    225.40 o 
  12  23   2      814.70      569.97    250.18 o 
  13  23   2       12.09     -208.72    208.72 o 
  14  23   2     1081.80      537.82    242.47 o 
  15  23   2      459.01       51.13    231.30 o 
  16  23   2    12433.67    12510.51    621.73 o 
  17  23   2       98.38      132.47    243.46 o 
  18  23   2     1049.66      575.42    372.99 o 
  19  23   2     3534.91     2804.10    596.94 o 
  20  23   2     5065.91     5167.72    712.40 o 
 -20  24   2     2380.49     2213.25    581.88 o 
 -19  24   2      804.19      262.64    336.30 o 
 -18  24   2     6455.84     5678.05    470.14 o 
 -17  24   2      424.24     -223.16    251.30 o 
 -16  24   2        2.18     -245.58    245.58 o 
 -15  24   2      375.79      -42.78    251.45 o 
 -14  24   2      195.53     -233.85    433.63 o 
 -13  24   2      736.71      506.25    298.74 o 
 -12  24   2     3084.12     3288.34    406.95 o 
 -11  24   2       63.67       38.79    261.17 o 
 -10  24   2      724.25      349.25    269.75 o 
  -9  24   2      275.65      -41.53    237.43 o 
  -8  24   2     2767.67     2630.24    358.06 o 
  -7  24   2      265.72      -95.98    251.04 o 
  -6  24   2     4549.87     4402.81    342.56 o 
  -5  24   2     3501.89     3440.69    312.95 o 
  -4  24   2     2561.76     2612.84    704.48 o 
  -3  24   2     4029.92     4467.24    375.26 o 
  -2  24   2     8687.10     9429.89    441.34 o 
  -1  24   2     3019.41     3111.54    348.74 o 
   0  24   2      488.85      469.82    197.36 o 
   1  24   2       14.84     -197.93    197.93 o 
   2  24   2     4084.74     4349.01    410.24 o 
   3  24   2     4190.96     3661.16    393.11 o 
   4  24   2    10694.63    10501.65    576.80 o 
   5  24   2     1818.42     2003.58    338.54 o 
   6  24   2    17255.65    17784.73    716.49 o 
   7  24   2     3403.97     4231.09    445.16 o 
   8  24   2      406.48     -159.06    235.50 o 
   9  24   2        0.97     -120.93    416.61 o 
  10  24   2       57.51     -135.22    242.23 o 
  11  24   2       20.25     -203.94    203.94 o 
  12  24   2       54.54     -142.14    230.90 o 
  13  24   2      740.83      500.22    244.95 o 
  14  24   2     1860.14     1535.96    295.85 o 
  15  24   2       41.08      -44.75    241.38 o 
  16  24   2      573.00      472.28    265.24 o 
  17  24   2       12.39     -363.43    380.47 o 
  18  24   2     2737.85     3309.55    886.13 o 
 -18  25   2      766.44      -13.05    379.45 o 
 -17  25   2      112.42     -261.18    261.18 o 
 -16  25   2     1299.96     1809.15    384.66 o 
 -15  25   2     3762.26     4066.17    465.63 o 
 -14  25   2     3732.23     4158.82    464.33 o 
 -13  25   2     1758.28     1222.23    337.58 o 
 -12  25   2     3313.31     3431.40    432.03 o 
 -11  25   2     3791.34     3631.25    430.81 o 
 -10  25   2     7529.08     7656.17    559.38 o 
  -9  25   2      332.74      281.46    272.97 o 
  -8  25   2       24.67      -15.02    241.90 o 
  -7  25   2      331.50     -116.60    360.11 o 
  -6  25   2      178.22     -245.16    245.16 o 
  -5  25   2      709.42     1091.81    231.03 o 
  -4  25   2     9925.38    10330.43    517.20 o 
  -3  25   2     5311.88     5438.48    380.55 o 
  -2  25   2     9469.99     9232.96    475.03 o 
  -1  25   2     2518.46     2559.09    290.56 o 
   0  25   2     2029.73     2394.33    353.59 o 
   1  25   2     5660.97     5728.12    476.60 o 
   2  25   2     6667.88     7422.55    718.14 o 
   3  25   2      426.10      214.48    250.16 o 
   4  25   2      850.02      747.72    277.58 o 
   5  25   2     7249.47     7353.73    534.40 o 
   6  25   2     3484.78     2956.54    439.06 o 
   7  25   2        3.00     -219.62    219.62 o 
   8  25   2     1062.41      642.14    320.49 o 
   9  25   2       33.16       95.25    251.34 o 
  10  25   2     1127.46     1060.20    319.17 o 
  11  25   2     1628.77     1425.40    323.96 o 
  12  25   2     3486.81     3988.29    571.74 o 
  13  25   2     2383.51     2021.86    402.37 o 
  14  25   2     4243.81     4284.65    503.91 o 
  15  25   2     2295.66     1755.01    371.72 o 
  16  25   2      522.62       47.14    351.43 o 
  17  25   2      456.64      701.55    465.62 o 
 -16  26   2       97.80     -429.70    584.72 o 
 -15  26   2     2090.75     1929.34    392.99 o 
 -14  26   2    18049.88    18260.02   1003.32 o 
 -13  26   2     5400.51     5473.95    804.06 o 
 -12  26   2    26790.66    26727.30    932.91 o 
 -11  26   2     3468.17     3143.02    418.45 o 
 -10  26   2      102.53      -71.25    275.94 o 
  -9  26   2     1873.91     1637.18    350.03 o 
  -8  26   2     1306.46      949.24    322.62 o 
  -7  26   2     4332.36     3629.55    422.77 o 
  -6  26   2     2583.87     2131.24    356.40 o 
  -5  26   2     1716.23     1539.63    318.54 o 
  -4  26   2     7280.22     7514.75    699.14 o 
  -3  26   2     2062.18     2239.72    307.89 o 
  -2  26   2      174.33      -94.95    222.21 o 
  -1  26   2     1646.18     1942.12    437.10 o 
   0  26   2     6242.02     5765.52    535.78 o 
   1  26   2      323.51       17.56    296.89 o 
   2  26   2    12420.10    12389.93    634.46 o 
   3  26   2     4050.05     3954.32    426.24 o 
   4  26   2    15463.93    14474.10   1305.87 o 
   5  26   2     1257.34     1038.24    315.36 o 
   6  26   2      275.38      111.55    268.37 o 
   7  26   2     1907.13     1261.18    319.27 o 
   8  26   2       32.29     -235.88    235.88 o 
   9  26   2     3441.08     2365.64    378.46 o 
  10  26   2    12641.42    11743.59    688.06 o 
  11  26   2      328.99      210.27    268.02 o 
  12  26   2     4992.60     4767.64    484.39 o 
  13  26   2     9979.99    10179.37    834.97 o 
  14  26   2      206.96     -144.45    813.84 o 
  15  26   2      514.49      538.29    384.03 o 
 -13  27   2     5008.10     5209.69    515.19 o 
 -12  27   2     1314.32      993.43    368.55 o 
 -11  27   2     1794.10     2025.38    385.16 o 
 -10  27   2     3090.60     3200.38    431.80 o 
  -9  27   2     9907.29     9742.89   1152.03 o 
  -8  27   2     2471.39     2556.57    395.37 o 
  -7  27   2      767.44     -130.64    262.47 o 
  -6  27   2     4626.63     4908.45    470.00 o 
  -5  27   2     1226.43      805.04    303.87 o 
  -4  27   2     4958.45     4678.52    579.51 o 
  -3  27   2     2629.36     1691.57    784.15 o 
  -2  27   2     7142.17     7780.97    543.44 o 
  -1  27   2     2181.05     2030.62    352.66 o 
   0  27   2     6193.41     6803.80    567.61 o 
   1  27   2      653.96      194.14    251.79 o 
   2  27   2     3124.18     2846.82    385.40 o 
   3  27   2      343.97      177.04    297.79 o 
   4  27   2       21.05     -152.78    245.94 o 
   5  27   2     3744.75     4429.28    936.95 o 
   6  27   2     1088.50      906.39    317.97 o 
   7  27   2     3917.00     4941.46    739.19 o 
   8  27   2       47.05     -257.00    257.00 o 
   9  27   2     3741.38     3728.05    575.82 o 
  10  27   2     1502.86      941.06    329.98 o 
  11  27   2     4044.48     2653.66    411.31 o 
  12  27   2     9757.96     9179.20    769.13 o 
  13  27   2      654.52      769.53    646.90 o 
 -11  28   2     4655.11     4608.42    827.23 o 
 -10  28   2     6635.82     7135.17    941.80 o 
  -9  28   2        8.04      -18.29    392.98 o 
  -8  28   2    15281.55    15404.29    751.85 o 
  -7  28   2     5993.96     5863.68    523.97 o 
  -6  28   2      908.75      538.87    308.60 o 
  -5  28   2       73.74      -72.87    252.24 o 
  -4  28   2     3406.09     2827.96    518.10 o 
  -3  28   2     1076.95      409.69    393.46 o 
  -2  28   2     1338.11      540.25    673.56 o 
  -1  28   2      526.82       32.26    253.83 o 
   0  28   2      276.07     -240.40    240.40 o 
   1  28   2       56.29     -420.48    420.48 o 
   2  28   2        0.17     -238.80    238.80 o 
   3  28   2     4006.66     3030.45    422.16 o 
   4  28   2     5351.66     4915.03    484.90 o 
   5  28   2     1177.13       78.25    287.14 o 
   6  28   2     9130.09     9609.98    638.97 o 
   7  28   2     3996.67     4180.44    568.15 o 
   8  28   2     8818.86     9021.51    637.06 o 
   9  28   2     3273.85     3193.68    426.16 o 
  -8  29   2     1804.15      951.37    533.01 o 
  -7  29   2        0.06     -384.09    384.09 o 
  -1  29   2      574.77     -446.14    446.14 o 
   0  29   2       27.16     -235.54    263.76 o 
   1  29   2     3683.72     3544.02    935.62 o 
   2  29   2     1791.19     1977.03    440.50 o 
   3  29   2      897.11      279.55    444.11 o 
   4  29   2     3022.75     3174.18    701.42 o 
   5  29   2     1051.28      526.83    489.08 o 
   6  29   2      490.30      481.36    451.86 o 
 -33   1   3     1020.87     1374.28    370.35 o 
 -32   1   3      226.50     -123.45    218.72 o 
 -31   1   3      308.99      110.33    230.90 o 
 -30   1   3     1189.28      668.73    239.26 o 
 -29   1   3     1797.82     1792.85    277.22 o 
 -28   1   3     6292.29     6340.03    419.67 o 
 -27   1   3     1162.10      810.10    383.01 o 
 -26   1   3    10393.21    11311.86    743.93 o 
 -25   1   3      122.42     -109.89    145.86 o 
 -24   1   3     1837.31     1651.51    259.78 o 
 -23   1   3      498.02      458.20    160.68 o 
 -22   1   3     3043.66     3141.60    311.14 o 
 -21   1   3     3765.92     3625.76    283.35 o 
 -20   1   3      193.69      275.22    155.14 o 
 -19   1   3     2754.02     2636.74    246.03 o 
 -18   1   3    46751.00    48538.03   1284.26 o 
 -17   1   3     4651.96     4828.81    323.65 o 
 -16   1   3     8960.92     9538.79    529.52 o 
 -15   1   3      952.42     1271.49    192.16 o 
 -14   1   3    18572.49    18819.37    387.99 o 
 -13   1   3     6476.51     6374.01    195.00 o 
 -12   1   3    67001.08    63549.37    768.51 o 
 -11   1   3     1178.30     1103.16    128.09 o 
 -10   1   3     5263.40     4719.82    176.72 o 
  -9   1   3    10637.30    10764.76    440.01 o 
  -8   1   3     4294.87     4807.42    183.68 o 
  -7   1   3      534.66      597.14     87.88 o 
  -6   1   3      213.58      199.01    133.69 o 
  -5   1   3      326.88      258.51    136.77 o 
  -4   1   3     1880.64     1930.36    159.80 o 
  -3   1   3     1273.54     1632.49     73.90 o 
  -2   1   3   124483.34   130228.73   1590.38 o 
  -1   1   3       79.97       40.11     32.99 o 
   0   1   3       24.35       46.64     43.42 o 
   1   1   3     2299.62     2621.09     64.78 o 
   2   1   3    30420.85    32792.47    390.21 o 
   3   1   3        6.30       -9.64     41.54 o 
   4   1   3     8937.31     9735.04    224.34 o 
   5   1   3     1148.69     1283.59     71.63 o 
   6   1   3      839.68      916.80     95.00 o 
   7   1   3       53.73       68.85     52.60 o 
   8   1   3     2748.69     2788.23    110.84 o 
   9   1   3     6671.20     6648.73    252.37 o 
  10   1   3    31465.15    31839.10    501.64 o 
  11   1   3     6035.33     5770.95    332.94 o 
  12   1   3    14243.51    13093.54    363.93 o 
  13   1   3     5982.75     5241.31    481.56 o 
  14   1   3     7193.97     7003.78    316.69 o 
  15   1   3       25.19      162.68    149.95 o 
  16   1   3     1653.34     1399.15    164.08 o 
  17   1   3     7287.56     7207.48    363.89 o 
  18   1   3    41059.53    42234.14    847.08 o 
  19   1   3     9675.49     9779.88    421.21 o 
  20   1   3     4145.76     3991.58    300.29 o 
  21   1   3      797.46      873.47    207.21 o 
  22   1   3     2067.28     1969.58    248.50 o 
  23   1   3      252.02      173.84    195.33 o 
  24   1   3        0.49       22.62    221.20 o 
  25   1   3      485.01      191.61    203.92 o 
  26   1   3     6425.17     7016.75    436.50 o 
  27   1   3     3992.67     3939.94    356.84 o 
  28   1   3     2156.64     1192.46    386.47 o 
  29   1   3     1938.92     2632.28    329.31 o 
  30   1   3        0.44     -187.56    210.97 o 
  31   1   3      120.10     -202.22    208.41 o 
 -33   2   3       22.09       86.03    256.73 o 
 -32   2   3     4609.86     3945.94    440.62 o 
 -31   2   3     2355.67     2219.00    305.21 o 
 -30   2   3     1882.97     1524.15    278.23 o 
 -29   2   3       36.88     -110.93    189.86 o 
 -28   2   3     6092.40     6206.72    414.59 o 
 -27   2   3      618.65      479.17    220.60 o 
 -26   2   3     3959.13     4115.48    296.70 o 
 -25   2   3       56.41      -29.32    156.60 o 
 -24   2   3     9675.97    10204.53    627.50 o 
 -23   2   3       97.48       82.21    144.51 o 
 -22   2   3      370.69       67.08    142.91 o 
 -21   2   3      932.90      984.22    168.64 o 
 -20   2   3     4728.52     4764.42    412.60 o 
 -19   2   3      313.12      383.78    125.59 o 
 -18   2   3     3869.14     3904.06    316.39 o 
 -17   2   3     1218.47     1106.83    170.13 o 
 -16   2   3    97876.84    95266.10   2474.49 o 
 -15   2   3     3749.89     3614.86    180.55 o 
 -14   2   3    44525.55    44508.06    615.63 o 
 -13   2   3      199.06      372.73     82.97 o 
 -12   2   3      729.86      669.40     93.19 o 
 -11   2   3    14230.96    14150.62    357.17 o 
 -10   2   3      137.95       57.62     63.37 o 
  -9   2   3      732.90      778.45     88.58 o 
  -8   2   3    22636.17    23136.89    554.30 o 
  -7   2   3     3694.73     3947.22    169.27 o 
  -6   2   3    74928.13    75725.48   1153.19 o 
  -5   2   3     8074.48     8802.41    277.42 o 
  -4   2   3      903.10      941.50    101.38 o 
  -3   2   3        2.24       12.81     43.34 o 
  -2   2   3    13355.23    13889.83    279.76 o 
  -1   2   3     5450.78     5415.10    243.94 o 
   0   2   3   260756.20   271371.34   3480.68 o 
   1   2   3      237.06      226.91     58.83 o 
   2   2   3      338.24      487.76     60.34 o 
   3   2   3       52.71      182.98     69.71 o 
   4   2   3      291.66      326.10     64.02 o 
   5   2   3      599.76      745.66     66.79 o 
   6   2   3    21292.69    21811.75    325.50 o 
   7   2   3     3780.30     4057.37    133.12 o 
   8   2   3    11951.94    12543.00    281.51 o 
   9   2   3     1030.25     1099.62     92.44 o 
  10   2   3    31580.87    31293.73    471.64 o 
  11   2   3       26.37      117.33     67.67 o 
  12   2   3    36021.63    36640.77    556.87 o 
  13   2   3     5466.83     5449.26    299.19 o 
  14   2   3    17032.93    16426.54    864.17 o 
  15   2   3     8835.52     9046.18    365.21 o 
  16   2   3    61201.00    61625.55    914.60 o 
  17   2   3     7354.22     7604.28    363.00 o 
  18   2   3    46907.31    46321.29    901.43 o 
  19   2   3      166.91       10.48    162.77 o 
  20   2   3     5279.23     5137.90    330.16 o 
  21   2   3     1600.75     1428.43    288.93 o 
  22   2   3      256.39      525.53    189.98 o 
  23   2   3      279.95      319.30    197.08 o 
  24   2   3     3599.40     3191.04    333.70 o 
  25   2   3     2165.67     1893.58    275.81 o 
  26   2   3        5.37      155.88    202.77 o 
  27   2   3      227.14     -121.01    203.57 o 
  28   2   3     9701.91     9799.67    526.20 o 
  29   2   3      653.74      721.85    247.46 o 
  30   2   3     1101.51      903.04    306.06 o 
  31   2   3     2456.51     2569.48    343.83 o 
 -33   3   3      454.69      689.48    305.95 o 
 -32   3   3     8873.46     8542.48    610.44 o 
 -31   3   3        0.35     -224.49    224.49 o 
 -30   3   3     1782.59     2150.96    362.13 o 
 -29   3   3      852.99      416.99    257.01 o 
 -28   3   3      157.90       94.23    193.77 o 
 -27   3   3     3475.16     3734.96    336.20 o 
 -26   3   3    27346.75    27226.89    645.62 o 
 -25   3   3      324.11      362.64    169.88 o 
 -24   3   3    41610.04    41670.07    793.67 o 
 -23   3   3      494.58      346.18    170.49 o 
 -22   3   3     7025.04     6713.71    325.84 o 
 -21   3   3      854.94      678.06    162.64 o 
 -20   3   3     1892.73     2038.40    175.14 o 
 -19   3   3     1678.12     2035.31    156.96 o 
 -18   3   3     3575.53     3605.85    182.93 o 
 -17   3   3     3654.66     3701.84    180.61 o 
 -16   3   3     9704.62     9136.91    315.64 o 
 -15   3   3      760.69      742.10     98.92 o 
 -14   3   3       81.57      242.22     81.62 o 
 -13   3   3      384.19      447.27     81.91 o 
 -12   3   3    15256.47    14181.18    275.33 o 
 -11   3   3     2652.72     2874.15    133.32 o 
 -10   3   3    20900.34    19610.16    315.45 o 
  -9   3   3     1725.75     1652.99    125.21 o 
  -8   3   3   681850.19   657624.63   9101.87 o 
  -7   3   3     5870.04     5820.10    203.12 o 
  -6   3   3    27094.13    27741.73    506.73 o 
  -5   3   3     2905.34     2870.54    174.32 o 
  -4   3   3    39511.11    43056.63   1183.88 o 
  -3   3   3      240.40      137.76     77.10 o 
  -2   3   3     2862.76     3681.68    266.91 o 
  -1   3   3     1717.80     1937.41    338.61 o 
   0   3   3     5525.00     6102.01    225.94 o 
   1   3   3      300.78      240.57     78.34 o 
   2   3   3     2063.74     1910.88     91.08 o 
   3   3   3        4.24       11.01     60.42 o 
   4   3   3    14359.05    16546.56    260.75 o 
   5   3   3      134.62        4.34     55.49 o 
   6   3   3     3295.18     3226.03    122.75 o 
   7   3   3     8238.23     8533.01    194.53 o 
   8   3   3   154800.27   151123.42   1735.27 o 
   9   3   3    14848.33    15160.70    284.95 o 
  10   3   3    65346.02    62706.91    817.46 o 
  11   3   3     1514.26     1631.66    117.56 o 
  12   3   3    15536.64    14838.10    441.38 o 
  13   3   3      483.07      448.65    118.82 o 
  14   3   3     9728.31     9408.99    337.12 o 
  15   3   3       63.55       11.08     90.68 o 
  16   3   3    14453.88    15434.55    394.44 o 
  17   3   3        0.55       18.55    161.18 o 
  18   3   3    16688.43    17020.32    504.81 o 
  19   3   3     2230.16     2350.65    245.62 o 
  20   3   3    26240.74    27194.28    678.97 o 
  21   3   3     2491.74     2598.71    266.99 o 
  22   3   3      142.59      167.26    180.41 o 
  23   3   3     3204.93     2746.57    284.58 o 
  24   3   3     6083.49     5738.03    377.28 o 
  25   3   3     2956.11     2702.61    301.48 o 
  26   3   3    16934.54    18472.12    626.25 o 
  27   3   3       45.35      -26.60    205.89 o 
  28   3   3      143.27     -202.57    202.57 o 
  29   3   3     1101.28      672.67    253.86 o 
  30   3   3       11.29     -200.20    200.20 o 
  31   3   3      259.37      -13.80    217.18 o 
 -33   4   3        3.08     -180.74    264.65 o 
 -32   4   3     5458.11     5005.24    905.47 o 
 -31   4   3      384.91      138.73    255.48 o 
 -30   4   3      252.62     -299.84    299.84 o 
 -29   4   3      599.68      191.82    250.34 o 
 -28   4   3     7844.57     6817.73    516.74 o 
 -27   4   3      445.13      352.88    208.62 o 
 -26   4   3    23792.78    24189.28    607.25 o 
 -25   4   3     4093.27     3611.61    276.90 o 
 -24   4   3     3220.63     3219.00    261.39 o 
 -23   4   3      176.43      290.17    157.35 o 
 -22   4   3    11420.62    11453.50    484.40 o 
 -21   4   3     4943.82     5424.95    234.68 o 
 -20   4   3    10666.83    11183.41    293.50 o 
 -19   4   3     2921.06     3301.74    181.97 o 
 -18   4   3    22169.71    23016.94    470.26 o 
 -17   4   3      715.79      860.91    113.06 o 
 -16   4   3     4014.05     3453.80    168.64 o 
 -15   4   3     9231.21     8872.24    232.14 o 
 -14   4   3    14193.24    13762.59    274.99 o 
 -13   4   3     6879.35     6862.27    199.48 o 
 -12   4   3    30972.06    32391.97    464.37 o 
 -11   4   3      975.78      804.61     86.71 o 
 -10   4   3   280784.00   267216.50   2988.65 o 
  -9   4   3       26.65      -22.93     56.87 o 
  -8   4   3      907.32      844.81     97.67 o 
  -7   4   3     1026.51     1007.45     94.30 o 
  -6   4   3   634076.13   632294.75   7596.88 o 
  -5   4   3     4384.52     4071.70    166.65 o 
  -4   4   3   141663.50   143666.22   2070.74 o 
  -3   4   3        7.78       30.93     58.54 o 
  -2   4   3      171.41      199.02     76.47 o 
  -1   4   3      529.43      547.56    115.86 o 
   0   4   3   156044.98   167218.14   4075.58 o 
   1   4   3      206.50      437.31    142.77 o 
   2   4   3     1328.24     1251.56     78.25 o 
   3   4   3      592.81      713.14     75.59 o 
   4   4   3    30593.47    32483.86    383.19 o 
   5   4   3     7419.82     7862.30    143.52 o 
   6   4   3   133084.56   137096.06   1861.80 o 
   7   4   3     9681.83     9874.88    180.51 o 
   8   4   3      140.99       32.27     63.05 o 
   9   4   3     4110.28     3962.31    161.12 o 
  10   4   3   206990.44   204229.48   2678.90 o 
  11   4   3    23383.98    21759.85    385.77 o 
  12   4   3   137117.41   139399.27   1884.83 o 
  13   4   3     4364.75     4246.17    187.50 o 
  14   4   3     3270.16     3909.61    191.31 o 
  15   4   3     2784.44     2779.08    173.96 o 
  16   4   3    15835.89    17142.28    360.95 o 
  17   4   3       89.99       67.98    122.45 o 
  18   4   3   100538.83   101145.99   1580.41 o 
  19   4   3     8876.50     8771.80    612.27 o 
  20   4   3     4560.26     4625.95    323.19 o 
  21   4   3     4035.19     3831.40    305.16 o 
  22   4   3     1554.05     1654.09    243.43 o 
  23   4   3        0.09     -164.22    164.22 o 
  24   4   3      377.39       19.48    185.68 o 
  25   4   3     1297.21     1423.00    288.59 o 
  26   4   3     4393.43     4124.42    359.91 o 
  27   4   3     2855.99     2676.86    397.66 o 
  28   4   3    10664.87    11865.49    550.02 o 
  29   4   3      304.65      -35.70    223.04 o 
  30   4   3      126.72     -186.20    210.77 o 
  31   4   3      481.78       60.09    217.28 o 
 -33   5   3      603.57      875.50    320.45 o 
 -32   5   3     6546.23     7179.59    571.26 o 
 -31   5   3        1.28     -238.42    238.42 o 
 -30   5   3     1218.54      581.78    337.42 o 
 -29   5   3      350.24     -105.42    213.08 o 
 -28   5   3        0.94     -240.79    240.79 o 
 -27   5   3      419.69      284.39    249.41 o 
 -26   5   3    15266.63    16162.77   1068.13 o 
 -25   5   3       81.86       76.18    179.56 o 
 -24   5   3    26780.25    28153.94    631.17 o 
 -23   5   3       46.19       15.20    148.23 o 
 -22   5   3     8116.76     8238.47    280.23 o 
 -21   5   3      137.48      163.23    101.98 o 
 -20   5   3     6238.44     6796.34    246.22 o 
 -19   5   3      826.26      850.05    137.74 o 
 -18   5   3    12590.80    12610.99    300.11 o 
 -17   5   3       12.50      -83.70     83.70 o 
 -16   5   3     3926.59     3753.09    175.31 o 
 -15   5   3      332.41      479.72     92.33 o 
 -14   5   3       22.81       53.83     76.15 o 
 -13   5   3       11.68       21.61     69.82 o 
 -12   5   3    13010.58    13491.32    406.68 o 
 -11   5   3      333.26      361.10     74.28 o 
 -10   5   3     6273.94     5471.25    184.67 o 
  -9   5   3     2560.45     2263.88    170.75 o 
  -8   5   3   186771.69   179219.63   2274.62 o 
  -7   5   3      238.29      335.90     76.06 o 
  -6   5   3    19692.65    19531.32    604.87 o 
  -5   5   3      767.81      776.22    127.88 o 
  -4   5   3    58838.78    59443.93    933.37 o 
  -3   5   3     2946.97     3143.18    139.14 o 
  -2   5   3     1634.64     2100.92    114.10 o 
  -1   5   3       80.26      194.86    112.85 o 
   0   5   3     6473.64     7023.60    512.94 o 
   1   5   3      325.80      433.59     85.02 o 
   2   5   3    27727.71    28173.08    402.48 o 
   3   5   3     1929.69     2180.03     90.17 o 
   4   5   3      480.26      530.94     49.26 o 
   5   5   3      188.72       40.65     39.02 o 
   6   5   3     1723.56     1680.06     77.18 o 
   7   5   3     3119.77     3199.78    107.99 o 
   8   5   3    88494.55    86007.24    941.56 o 
   9   5   3    11659.85    11702.87    217.58 o 
  10   5   3    13282.29    12390.10    255.74 o 
  11   5   3     1616.50     1632.12    139.31 o 
  12   5   3    18262.95    19268.17    563.70 o 
  13   5   3     1696.15     1781.63    146.98 o 
  14   5   3     2532.15     2701.98    177.22 o 
  15   5   3        6.94      -90.31     90.31 o 
  16   5   3     7432.32     8227.85    260.12 o 
  17   5   3      719.17      693.29    138.33 o 
  18   5   3    15724.79    16764.27    504.09 o 
  19   5   3     3794.25     4026.95    298.85 o 
  20   5   3    27338.39    29084.06    911.45 o 
  21   5   3     2707.47     3047.40    402.94 o 
  22   5   3     2236.41     1863.72    372.49 o 
  23   5   3     3479.67     3086.49    297.82 o 
  24   5   3     4734.98     4779.84    356.77 o 
  25   5   3     2205.20     2595.42    296.48 o 
  26   5   3    15156.87    15777.44    577.57 o 
  27   5   3      247.51      303.20    220.32 o 
  28   5   3        4.39     -161.60    197.08 o 
  29   5   3      398.41      166.63    224.55 o 
  30   5   3      111.97     -241.62    241.62 o 
  31   5   3        7.90     -340.60    340.60 o 
 -33   6   3        0.15        3.42    345.92 o 
 -32   6   3     1755.45     1185.24    356.40 o 
 -31   6   3      673.87      129.05    262.74 o 
 -30   6   3      730.70      713.52    283.98 o 
 -29   6   3     1661.71     1876.56    345.52 o 
 -28   6   3     4029.86     3506.58    405.14 o 
 -27   6   3       32.06      -58.13    213.84 o 
 -26   6   3      320.71       27.02    220.43 o 
 -25   6   3     2887.49     2491.34    290.54 o 
 -24   6   3    11486.78    12469.39    420.40 o 
 -23   6   3        0.70     -113.96    115.68 o 
 -22   6   3        0.17      195.23    112.27 o 
 -21   6   3     3485.40     3698.30    200.94 o 
 -20   6   3    13599.05    13747.44    322.79 o 
 -19   6   3     2871.82     2931.36    175.54 o 
 -18   6   3      621.29      908.65    119.60 o 
 -17   6   3      834.66      688.78    111.79 o 
 -16   6   3    34691.86    34909.70    506.61 o 
 -15   6   3     4213.92     4078.19    182.69 o 
 -14   6   3    36762.99    37205.62    535.91 o 
 -13   6   3     1275.13     1128.81    111.18 o 
 -12   6   3     2744.44     3391.69    210.08 o 
 -11   6   3      171.44      143.03     72.88 o 
 -10   6   3      503.74      537.30     88.94 o 
  -9   6   3     2535.30     2281.32    129.58 o 
  -8   6   3      223.44      183.00     66.73 o 
  -7   6   3     1065.36     1320.01    119.95 o 
  -6   6   3     1864.17     2284.74    145.64 o 
  -5   6   3    13026.21    14088.47    328.21 o 
  -4   6   3    19958.62    19188.31    388.48 o 
  -3   6   3     1314.22     1597.48     91.89 o 
  -2   6   3      130.82       17.82     58.86 o 
  -1   6   3     4573.01     4966.49    158.24 o 
   0   6   3     6455.35     6554.38    248.06 o 
   1   6   3     3839.68     4044.87    170.62 o 
   2   6   3     3637.95     4194.75    203.21 o 
   3   6   3       25.27       15.20     40.03 o 
   4   6   3    53060.61    52473.72    637.83 o 
   5   6   3     9615.61     9471.08    162.76 o 
   6   6   3    18402.02    18382.96    253.82 o 
   7   6   3      664.36      747.49     77.77 o 
   8   6   3    14663.15    13990.51    257.46 o 
   9   6   3     1280.89     1420.92     97.60 o 
  10   6   3     1686.35     1930.94    105.59 o 
  11   6   3     2844.44     2924.23    130.62 o 
  12   6   3     8195.83     7974.86    215.11 o 
  13   6   3     3402.23     3409.10    189.88 o 
  14   6   3    17144.69    17657.12    401.78 o 
  15   6   3     2795.03     2970.66    228.75 o 
  16   6   3    40278.69    42161.14    634.97 o 
  17   6   3     2698.35     2913.83    245.84 o 
  18   6   3     7990.66     7547.83    371.17 o 
  19   6   3     1028.00      814.39    191.58 o 
  20   6   3     4275.66     4393.06    316.85 o 
  21   6   3     9091.10     8746.90    412.26 o 
  22   6   3     4630.13     4627.81    435.36 o 
  23   6   3       84.85       -7.94    178.45 o 
  24   6   3     4629.46     6003.40    397.86 o 
  25   6   3     3831.25     4684.60    366.62 o 
  26   6   3     1476.90     1715.94    273.38 o 
  27   6   3       11.03     -196.44    196.44 o 
  28   6   3     1759.46     1301.30    397.12 o 
  29   6   3     1977.52     1779.71    369.95 o 
  30   6   3       60.91     -252.14    252.14 o 
 -32   7   3       64.08     -239.51    425.68 o 
 -31   7   3       73.54     -220.59    220.59 o 
 -30   7   3       31.64     -214.57    214.57 o 
 -29   7   3        1.10     -225.84    225.84 o 
 -28   7   3     1456.68      962.72    282.57 o 
 -27   7   3     1417.73     1413.74    318.21 o 
 -26   7   3     1339.63     1375.55    347.95 o 
 -25   7   3      253.87      575.17    172.03 o 
 -24   7   3      220.33      158.74    135.63 o 
 -23   7   3     8338.25     8377.47    334.03 o 
 -22   7   3     4101.46     4296.12    242.48 o 
 -21   7   3     2472.53     2806.95    198.23 o 
 -20   7   3     1249.01     1762.55    159.72 o 
 -19   7   3     1384.16     1547.14    141.56 o 
 -18   7   3    20060.76    20335.37    384.18 o 
 -17   7   3      248.89      293.76     93.25 o 
 -16   7   3     8608.25     8827.68    254.51 o 
 -15   7   3     7934.78     8074.99    238.12 o 
 -14   7   3        5.06      116.26     82.08 o 
 -13   7   3        4.08      -11.29     73.68 o 
 -12   7   3     1117.95     1090.12    109.71 o 
 -11   7   3     4520.47     4160.80    177.16 o 
 -10   7   3      458.74      440.62     84.83 o 
  -9   7   3      417.46      251.22     75.92 o 
  -8   7   3   133521.64   131301.20   1772.25 o 
  -7   7   3     4703.88     4461.86    223.33 o 
  -6   7   3    35083.30    34418.34    799.60 o 
  -5   7   3     3456.01     3737.27    178.66 o 
  -4   7   3     1530.53     1928.05    133.55 o 
  -3   7   3    20691.68    20807.21    328.80 o 
  -2   7   3     4557.17     6075.35    331.32 o 
  -1   7   3        6.39      -52.69     52.69 o 
   0   7   3      181.81      101.01     58.50 o 
   1   7   3     2674.00     2879.61    155.00 o 
   2   7   3     6299.51     5884.54    151.87 o 
   3   7   3    12703.61    12576.41    205.59 o 
   4   7   3     2946.40     2758.16     99.02 o 
   5   7   3      426.05      430.16     87.59 o 
   6   7   3    15982.99    16128.13    243.02 o 
   7   7   3    22459.23    22213.24    307.92 o 
   8   7   3    15382.66    14167.08    222.54 o 
   9   7   3     2660.56     2509.85    109.49 o 
  10   7   3     1695.59     1577.08     95.12 o 
  11   7   3      988.44     1054.14     91.69 o 
  12   7   3      941.65     1016.43     95.39 o 
  13   7   3      197.32      197.93     78.69 o 
  14   7   3      297.42      282.43    108.33 o 
  15   7   3        0.88       22.65    137.43 o 
  16   7   3     2053.08     2011.44    162.35 o 
  17   7   3      371.89      343.22    126.25 o 
  18   7   3     4591.23     4834.33    312.79 o 
  19   7   3     2138.95     2171.33    237.82 o 
  20   7   3     5733.82     6243.51    363.45 o 
  21   7   3      616.97      623.76    243.88 o 
  22   7   3     2118.74     2049.34    254.00 o 
  23   7   3     7314.52     7139.11    412.33 o 
  24   7   3        7.72     -166.80    166.80 o 
  25   7   3      190.45     -184.16    184.16 o 
  26   7   3     5742.63     5787.74    552.85 o 
  27   7   3     1753.13     1585.81    341.86 o 
  28   7   3     1877.40     1852.57    348.55 o 
  29   7   3      117.98     -244.12    246.23 o 
  30   7   3        0.55     -251.10    251.10 o 
 -32   8   3     2968.46     2138.04    395.95 o 
 -31   8   3     2355.26     2329.40    380.13 o 
 -30   8   3      754.94      977.25    317.31 o 
 -29   8   3       97.53      -51.52    336.01 o 
 -28   8   3       13.85      172.31    343.06 o 
 -27   8   3       54.52     -225.91    225.91 o 
 -26   8   3      247.66      101.83    243.62 o 
 -25   8   3       75.52      -14.33    153.80 o 
 -24   8   3     1327.99     1153.75    197.55 o 
 -23   8   3      367.42      471.73    143.13 o 
 -22   8   3      338.74      312.90    127.37 o 
 -21   8   3     1600.31     1858.18    174.38 o 
 -20   8   3     1375.16     1585.41    161.09 o 
 -19   8   3      224.76      340.41    109.63 o 
 -18   8   3      982.38      925.80    132.03 o 
 -17   8   3     3649.91     3964.90    213.15 o 
 -16   8   3    25277.42    25550.18    499.38 o 
 -15   8   3     7252.77     7794.47    236.87 o 
 -14   8   3     9138.52     9576.25    297.32 o 
 -13   8   3       95.41       44.15    101.26 o 
 -12   8   3     4499.05     4574.10    242.82 o 
 -11   8   3     7801.85     7863.52    231.91 o 
 -10   8   3      812.55      895.94    104.47 o 
  -9   8   3     4423.81     4514.05    221.75 o 
  -8   8   3     2730.37     2471.93    164.18 o 
  -7   8   3     2980.03     2897.06    186.05 o 
  -6   8   3    11461.87    10588.86    297.56 o 
  -5   8   3     3016.63     2728.65    164.96 o 
  -4   8   3     5309.61     5338.13    207.28 o 
  -3   8   3      143.49      104.49     74.22 o 
  -2   8   3    39412.56    40584.02    560.07 o 
  -1   8   3    17739.51    17892.96    382.74 o 
   0   8   3    58061.17    56946.26    724.44 o 
   1   8   3      296.25      381.80     88.21 o 
   2   8   3    15195.18    14501.02    267.52 o 
   3   8   3     2706.24     2816.59    117.60 o 
   4   8   3      213.91      315.27     53.21 o 
   5   8   3    19826.31    19132.89    280.03 o 
   6   8   3     2580.00     2397.01     94.18 o 
   7   8   3        9.15      -50.71     50.71 o 
   8   8   3     2518.98     2084.62     96.56 o 
   9   8   3     1775.26     1816.33     95.99 o 
  10   8   3     2047.10     2334.26    109.72 o 
  11   8   3       21.29       76.33     60.25 o 
  12   8   3     1846.44     2182.52    138.31 o 
  13   8   3      102.53       65.07     71.95 o 
  14   8   3     4423.66     4576.44    272.36 o 
  15   8   3     5817.02     6002.66    238.02 o 
  16   8   3    12240.21    12631.17    333.01 o 
  17   8   3      250.10        6.08    116.06 o 
  18   8   3     3566.59     3753.13    281.20 o 
  19   8   3     1355.08     1491.27    220.63 o 
  20   8   3     1443.19     1487.39    221.88 o 
  21   8   3     1413.39     1371.10    233.28 o 
  22   8   3      771.40      764.71    215.72 o 
  23   8   3     2730.35     2981.85    295.47 o 
  24   8   3      259.10      128.52    233.23 o 
  25   8   3        8.57     -225.40    225.40 o 
  26   8   3      182.32     -227.83    227.83 o 
  27   8   3        8.92     -185.74    243.97 o 
  28   8   3      838.67      685.29    305.50 o 
  29   8   3        5.08     -324.65    324.65 o 
  30   8   3     1041.48      550.30    297.74 o 
 -32   9   3      224.19     -101.72    253.15 o 
 -31   9   3      212.64      107.28    277.11 o 
 -30   9   3     1877.36     1579.78    364.33 o 
 -29   9   3     3459.96     4352.66    601.73 o 
 -28   9   3     2601.05     2945.72    407.05 o 
 -27   9   3      301.87      443.77    292.15 o 
 -26   9   3    13077.60    14446.11    486.45 o 
 -25   9   3      766.91      779.54    234.34 o 
 -24   9   3     2801.74     3214.23    269.53 o 
 -23   9   3       17.41      197.91    153.27 o 
 -22   9   3     4997.89     5822.46    293.42 o 
 -21   9   3     3682.64     4173.23    300.39 o 
 -20   9   3      348.34      398.67    122.42 o 
 -19   9   3      451.63      554.20    119.83 o 
 -18   9   3    33416.86    33064.69    571.85 o 
 -17   9   3    11517.42    11772.13    334.92 o 
 -16   9   3       26.30      126.09     99.51 o 
 -15   9   3     6919.19     7058.45    257.84 o 
 -14   9   3    87435.56    87803.73   1172.78 o 
 -13   9   3     6074.75     6018.91    230.62 o 
 -12   9   3   105304.55   107879.22   1367.07 o 
 -11   9   3      843.51      794.78    110.37 o 
 -10   9   3    11737.54    11348.89    283.71 o 
  -9   9   3    12330.89    12363.17    290.13 o 
  -8   9   3    18951.64    18589.52    395.70 o 
  -7   9   3     2847.45     3029.42    156.35 o 
  -6   9   3      343.29      266.87     74.13 o 
  -5   9   3       16.88      -54.25     71.72 o 
  -4   9   3    22283.03    20464.63   1006.48 o 
  -3   9   3    30359.66    31308.79    529.07 o 
  -2   9   3   148416.53   149367.59   1993.83 o 
  -1   9   3       59.66       95.08     63.55 o 
   0   9   3     2854.69     3238.12    151.93 o 
   1   9   3     3524.41     3417.53    145.03 o 
   2   9   3    78182.63    72907.99    826.02 o 
   3   9   3      300.33      461.93     64.39 o 
   4   9   3    67917.76    66834.37    713.13 o 
   5   9   3     1088.48     1355.38    114.12 o 
   6   9   3     1553.13     1851.77     90.46 o 
   7   9   3     1398.67     1396.69     86.26 o 
   8   9   3     1015.94      871.88     76.04 o 
   9   9   3     2120.24     2150.42    105.58 o 
  10   9   3    24462.01    23864.20    335.27 o 
  11   9   3      646.70      693.87     77.99 o 
  12   9   3    22521.61    22779.79    412.06 o 
  13   9   3    19273.39    20014.42    389.22 o 
  14   9   3    17584.26    18332.64    377.35 o 
  15   9   3     1662.62     1786.39    154.02 o 
  16   9   3     1453.28     1456.12    147.77 o 
  17   9   3    16384.40    17747.48    435.10 o 
  18   9   3    23855.81    24669.34    618.97 o 
  19   9   3     7942.08     7905.29    500.33 o 
  20   9   3     1544.04     1449.99    222.79 o 
  21   9   3      266.10       94.43    158.93 o 
  22   9   3     2056.97     1812.25    308.05 o 
  23   9   3      107.08      -38.37    213.97 o 
  24   9   3      724.50      717.64    373.79 o 
  25   9   3     1240.23      940.48    299.44 o 
  26   9   3     6682.77     7387.09    543.22 o 
  27   9   3     2438.86     1777.42    422.75 o 
  28   9   3      592.53      410.60    306.71 o 
  29   9   3     1484.51      714.19    312.17 o 
  30   9   3      334.47      419.13    575.97 o 
 -31  10   3     2655.40     2725.78    612.33 o 
 -30  10   3      412.00       28.00    355.94 o 
 -29  10   3      364.30      301.61    278.70 o 
 -28  10   3     4746.21     3912.19    447.24 o 
 -27  10   3      335.43      406.46    270.24 o 
 -26  10   3     2910.77     3127.63    316.41 o 
 -25  10   3      795.39      811.08    193.25 o 
 -24  10   3     8808.30     9951.61    742.84 o 
 -23  10   3     1849.82     1721.44    221.98 o 
 -22  10   3     9384.27     9952.10    391.41 o 
 -21  10   3      994.08     1017.25    156.36 o 
 -20  10   3      706.06      644.68    136.73 o 
 -19  10   3     1766.10     2017.91    172.22 o 
 -18  10   3     3822.43     4540.56    233.76 o 
 -17  10   3       18.35      -26.50     92.11 o 
 -16  10   3    61223.85    62816.66    866.50 o 
 -15  10   3     1938.06     1955.55    166.94 o 
 -14  10   3    10785.77     9883.25    358.60 o 
 -13  10   3     1501.19     1358.40    142.06 o 
 -12  10   3      125.26      216.21     89.74 o 
 -11  10   3    10937.67    11052.85    344.81 o 
 -10  10   3     6662.77     6306.78    225.02 o 
  -9  10   3        0.29      -54.41     85.97 o 
  -8  10   3     9938.38    10277.68    264.43 o 
  -7  10   3     7969.88     8224.56    279.91 o 
  -6  10   3    84197.01    82546.51   2132.04 o 
  -5  10   3      319.62      284.90    154.23 o 
  -4  10   3    25669.26    27959.92   1132.58 o 
  -3  10   3      110.40      185.09     81.86 o 
  -2  10   3    58375.07    57497.35   1186.57 o 
  -1  10   3    12505.26    11921.22    233.48 o 
   0  10   3   326312.72   321056.28   3523.53 o 
   1  10   3     7273.76     7319.08    257.86 o 
   2  10   3    31076.07    28813.11    445.28 o 
   3  10   3      122.41      218.23     68.57 o 
   4  10   3      797.48      846.04     83.34 o 
   5  10   3     9655.88     9251.22    197.42 o 
   6  10   3    24020.23    23798.35    336.50 o 
   7  10   3     3260.95     3474.47    219.26 o 
   8  10   3    17296.05    18425.46    280.76 o 
   9  10   3     1793.62     1819.39    103.30 o 
  10  10   3    16007.11    16391.05    383.89 o 
  11  10   3      134.55       10.78    108.19 o 
  12  10   3    16353.16    16660.10    327.54 o 
  13  10   3        9.39       46.93     90.42 o 
  14  10   3     4983.54     4995.89    209.24 o 
  15  10   3     8453.09     8555.61    269.08 o 
  16  10   3    41247.20    43433.27    668.13 o 
  17  10   3     1545.78     1672.88    177.36 o 
  18  10   3    18818.41    19092.33    536.88 o 
  19  10   3      539.22      156.31    220.52 o 
  20  10   3     7669.75     7586.31    488.39 o 
  21  10   3      224.14      151.22    262.21 o 
  22  10   3      119.25       87.78    224.78 o 
  23  10   3      476.35      431.88    244.19 o 
  24  10   3     3140.21     3309.60    390.39 o 
  25  10   3       10.39     -166.52    240.83 o 
  26  10   3      952.64      440.98    318.97 o 
  27  10   3      190.24      -32.60    222.67 o 
  28  10   3     8364.62     8456.05    627.13 o 
  29  10   3      723.39      639.92    423.69 o 
 -31  11   3        3.05      309.76    293.26 o 
 -30  11   3      637.14      201.65    278.67 o 
 -29  11   3       13.62     -255.03    255.03 o 
 -28  11   3      429.34      492.33    261.22 o 
 -27  11   3      369.25      234.00    258.62 o 
 -26  11   3    10744.04    11549.30    511.62 o 
 -25  11   3       48.55       49.04    169.15 o 
 -24  11   3    28428.21    29796.43    687.39 o 
 -23  11   3     4731.55     4654.95    314.39 o 
 -22  11   3     2694.38     2744.98    248.90 o 
 -21  11   3      116.48      -32.14    187.14 o 
 -20  11   3      655.88      521.64    134.55 o 
 -19  11   3     4618.03     4620.06    244.95 o 
 -18  11   3     1109.54     1197.78    147.21 o 
 -17  11   3       43.56      105.80    103.09 o 
 -16  11   3    19582.51    19840.60    431.07 o 
 -15  11   3      179.90      319.97    113.80 o 
 -14  11   3     9366.07     9471.54    313.48 o 
 -13  11   3     1430.78     1669.17    154.51 o 
 -12  11   3     7525.24     7714.04    260.94 o 
 -11  11   3     3041.07     3190.27    186.69 o 
 -10  11   3    12058.17    12268.12    311.85 o 
  -9  11   3      359.70       84.68     92.61 o 
  -8  11   3   280303.09   287186.31   3257.54 o 
  -7  11   3      829.60      763.60    112.87 o 
  -6  11   3    18906.55    19127.00    409.86 o 
  -5  11   3     1109.91      925.10    642.46 o 
  -4  11   3    20265.78    21291.61    607.97 o 
  -3  11   3      423.07      510.25    100.05 o 
  -2  11   3     5043.46     4889.37    188.01 o 
  -1  11   3      186.58      169.06     70.62 o 
   0  11   3    11667.73    12164.71    273.25 o 
   1  11   3      160.56      168.13     81.87 o 
   2  11   3    24119.29    24147.99    406.46 o 
   3  11   3     1887.34     2233.27    115.73 o 
   4  11   3     1754.86     1882.72    101.42 o 
   5  11   3      352.36      363.63     67.16 o 
   6  11   3     7710.08     8174.25    188.81 o 
   7  11   3    10363.56    10364.36    215.25 o 
   8  11   3   163887.48   166192.69   1648.86 o 
   9  11   3     7792.86     7841.88    222.28 o 
  10  11   3    29173.69    29110.31    443.50 o 
  11  11   3     6261.30     6558.97    211.26 o 
  12  11   3    11112.22    11405.26    275.97 o 
  13  11   3       18.15       77.01     92.91 o 
  14  11   3      428.81      374.55    105.21 o 
  15  11   3       20.14      -89.40     92.78 o 
  16  11   3    15114.69    15869.38    356.69 o 
  17  11   3      185.03       98.96    141.43 o 
  18  11   3      330.44      556.21    187.28 o 
  19  11   3       99.61     -143.84    196.91 o 
  20  11   3     9015.46     8980.57    444.87 o 
  21  11   3     1142.66     1381.57    286.24 o 
  22  11   3     1515.39     1915.06    281.99 o 
  23  11   3     5646.98     5748.83    410.84 o 
  24  11   3     6830.58     6598.33    448.77 o 
  25  11   3     2189.99     2067.16    435.14 o 
  26  11   3     8133.96     7777.98    596.02 o 
  27  11   3       48.54       43.77    315.16 o 
  28  11   3      751.14      128.15    325.58 o 
  29  11   3      299.74       97.01    409.46 o 
 -30  12   3     2744.65     3101.85    434.60 o 
 -29  12   3       12.32     -218.31    256.63 o 
 -28  12   3      822.11      640.15    323.33 o 
 -27  12   3     1395.97     1640.41    428.45 o 
 -26  12   3    12052.28    12377.19    535.48 o 
 -25  12   3     2477.99     3213.47    283.94 o 
 -24  12   3      693.22      519.25    187.05 o 
 -23  12   3     3763.64     3481.52    285.86 o 
 -22  12   3    11822.29    12677.76    436.30 o 
 -21  12   3     1235.79     1763.71    220.86 o 
 -20  12   3     3576.82     3487.55    225.52 o 
 -19  12   3        2.31      147.05    112.40 o 
 -18  12   3    18560.43    18543.08    424.91 o 
 -17  12   3     2951.64     3036.04    202.07 o 
 -16  12   3       57.38      106.92    102.31 o 
 -15  12   3     2482.65     2812.53    192.98 o 
 -14  12   3    10993.02    11510.34    332.54 o 
 -13  12   3        1.70      -36.18     93.26 o 
 -12  12   3     9771.55     9547.40    318.12 o 
 -11  12   3     6189.26     6244.30    239.42 o 
 -10  12   3   107389.00   108501.27   1389.62 o 
  -9  12   3     2207.52     2095.80    158.86 o 
  -8  12   3     1665.09     1890.56    149.58 o 
  -7  12   3       46.67      -64.19     82.31 o 
  -6  12   3   117373.28   118714.88   1861.20 o 
  -5  12   3     2953.51     3111.19    220.22 o 
  -4  12   3    36403.43    37107.75   1262.82 o 
  -3  12   3      288.00      133.43    107.94 o 
  -2  12   3        7.81      -41.69     84.93 o 
  -1  12   3      639.46      621.07     91.32 o 
   0  12   3    15722.44    15898.44    299.28 o 
   1  12   3     1101.34      961.10    105.91 o 
   2  12   3     3793.79     3828.31    170.69 o 
   3  12   3       59.32      192.66     70.43 o 
   4  12   3     2282.85     2058.68    120.14 o 
   5  12   3      493.73      552.82    103.43 o 
   6  12   3    55467.31    54644.44    641.71 o 
   7  12   3     1186.49     1080.14     98.45 o 
   8  12   3     2948.59     3112.02    137.51 o 
   9  12   3     3058.33     2916.39    138.22 o 
  10  12   3    76756.48    77156.04    898.64 o 
  11  12   3     8465.25     9033.15    325.62 o 
  12  12   3     7922.76     8106.75    240.24 o 
  13  12   3        0.18      -76.25     89.43 o 
  14  12   3    16311.26    17254.49    397.23 o 
  15  12   3     4056.74     4465.60    238.28 o 
  16  12   3      721.78      728.03    139.56 o 
  17  12   3      199.82      168.25    176.44 o 
  18  12   3    24816.08    25691.43    681.26 o 
  19  12   3     2561.08     2142.62    267.87 o 
  20  12   3     1869.17     1640.78    261.26 o 
  21  12   3      270.43       98.75    188.79 o 
  22  12   3       87.75     -272.41    272.41 o 
  23  12   3      843.85      665.53    328.19 o 
  24  12   3      381.38      -59.28    340.15 o 
  25  12   3     4593.16     4342.91    491.97 o 
  26  12   3     4157.05     3589.85    502.24 o 
  27  12   3     2841.47     1664.45    394.06 o 
  28  12   3     4339.57     4356.21   1342.47 o 
 -30  13   3       30.33     -267.68    267.68 o 
 -29  13   3      254.28     -146.84    266.28 o 
 -28  13   3      684.54      728.86    309.95 o 
 -27  13   3      240.30      -68.81    264.31 o 
 -26  13   3     1078.40      674.16    260.46 o 
 -25  13   3      754.52      510.22    201.07 o 
 -24  13   3     3539.32     3371.50    291.55 o 
 -23  13   3      349.43      405.45    177.40 o 
 -22  13   3      396.09      275.68    171.27 o 
 -21  13   3        3.12     -144.86    144.86 o 
 -20  13   3       59.28     -141.19    141.19 o 
 -19  13   3        0.71       44.34    153.05 o 
 -18  13   3     8181.06     8688.45    422.49 o 
 -17  13   3       69.64      113.53    106.19 o 
 -16  13   3     6317.61     6623.13    271.50 o 
 -15  13   3       26.31       38.63    105.13 o 
 -14  13   3      224.99      147.61    143.57 o 
 -13  13   3     4280.79     4435.91    245.55 o 
 -12  13   3    13208.59    13601.45    357.43 o 
 -11  13   3      804.38     1057.15    171.04 o 
 -10  13   3       62.32       34.91     96.74 o 
  -9  13   3      168.27      285.73    101.51 o 
  -8  13   3     3237.00     3268.93    191.56 o 
  -7  13   3      779.39      814.98    133.68 o 
  -6  13   3     2372.51     2294.72    264.36 o 
  -5  13   3      315.19       94.95    130.34 o 
  -4  13   3    13688.92    14745.21    418.08 o 
  -3  13   3     4862.97     4704.73    227.36 o 
  -2  13   3     3537.29     4449.50    239.08 o 
  -1  13   3       14.46       99.38     75.03 o 
   0  13   3     2343.62     2645.00    159.27 o 
   1  13   3       41.72        1.32     83.45 o 
   2  13   3    15383.41    15197.92    324.79 o 
   3  13   3     1156.63     1450.50    112.39 o 
   4  13   3      296.92      303.47     79.78 o 
   5  13   3      155.62      123.73     78.54 o 
   6  13   3      771.51      832.36     88.10 o 
   7  13   3     1225.86     1409.83    104.84 o 
   8  13   3     1880.41     1994.76    120.85 o 
   9  13   3     2220.34     2387.24    196.05 o 
  10  13   3     2704.64     2888.79    161.31 o 
  11  13   3      775.54      906.29    136.81 o 
  12  13   3     4128.92     4163.63    220.47 o 
  13  13   3     5021.17     5322.53    243.06 o 
  14  13   3       17.34     -109.99    109.99 o 
  15  13   3     4240.81     4008.76    232.14 o 
  16  13   3     3112.01     3298.79    221.64 o 
  17  13   3       91.18     -119.63    122.70 o 
  18  13   3     5069.98     4862.35    346.67 o 
  19  13   3      649.06      578.62    298.24 o 
  20  13   3    10562.47     9842.88    609.99 o 
  21  13   3       31.63     -250.62    278.10 o 
  22  13   3      244.85       15.07    295.93 o 
  23  13   3      297.46       10.20    304.40 o 
  24  13   3       11.32      -58.60    313.57 o 
  25  13   3      323.35     -296.71    296.71 o 
  26  13   3     1500.56     1134.30    384.87 o 
  27  13   3      672.89      154.27    342.60 o 
  28  13   3      616.82       60.46    337.61 o 
 -29  14   3     2907.61     3390.63    747.63 o 
 -28  14   3       38.68      -68.63    252.86 o 
 -27  14   3       73.18     -185.97    260.83 o 
 -26  14   3      344.34      449.72    209.69 o 
 -25  14   3     2156.54     2164.22    259.39 o 
 -24  14   3     2704.26     2782.15    280.10 o 
 -23  14   3        0.83      -19.00    177.00 o 
 -22  14   3      276.36      343.25    177.27 o 
 -21  14   3     9492.47     9998.26    410.10 o 
 -20  14   3    12991.28    13274.15    447.70 o 
 -19  14   3     2270.89     2103.34    231.57 o 
 -18  14   3     1786.78     1820.06    203.01 o 
 -17  14   3      211.26      181.93    121.74 o 
 -16  14   3    13924.85    14498.19    379.27 o 
 -15  14   3      144.96       49.74    121.80 o 
 -14  14   3     1930.93     2023.48    188.73 o 
 -13  14   3     1666.48     1805.26    185.43 o 
 -12  14   3      471.26      463.44    117.24 o 
 -11  14   3     2230.42     2107.73    173.26 o 
 -10  14   3    15268.39    16055.38    387.93 o 
  -9  14   3     4685.42     4925.15    230.38 o 
  -8  14   3     3056.70     3189.90    184.28 o 
  -7  14   3      740.29      816.59    138.27 o 
  -6  14   3    25871.73    26510.65   1008.17 o 
  -5  14   3     4270.57     4730.13    280.36 o 
  -4  14   3    36864.09    37653.63    767.81 o 
  -3  14   3       42.35      -84.41    115.75 o 
  -2  14   3     4632.77     4934.56    223.46 o 
  -1  14   3     7259.00     7061.79    303.13 o 
   0  14   3     7009.77     7054.83    284.54 o 
   1  14   3     1624.27     1631.25    139.46 o 
   2  14   3      173.13      226.41     93.26 o 
   3  14   3      271.70      475.29     90.18 o 
   4  14   3    16399.95    16443.71    307.69 o 
   5  14   3    10278.89    10582.23    249.07 o 
   6  14   3     7912.36     8245.75    233.47 o 
   7  14   3     3068.15     3159.78    140.38 o 
   8  14   3     6119.71     6423.10    247.25 o 
   9  14   3     3154.06     2952.13    190.92 o 
  10  14   3     9442.19    10094.59    296.57 o 
  11  14   3      534.90      334.73    120.64 o 
  12  14   3     3836.44     4244.43    223.86 o 
  13  14   3     2649.20     2653.18    317.49 o 
  14  14   3      114.30      390.19    167.25 o 
  15  14   3     1880.00     2001.85    223.35 o 
  16  14   3     4067.67     4671.46    298.04 o 
  17  14   3      455.28      480.58    194.99 o 
  18  14   3      673.30      391.52    358.48 o 
  19  14   3      965.35      375.56    320.63 o 
  20  14   3     4768.49     5132.06    483.95 o 
  21  14   3     8532.37     8477.14    600.38 o 
  22  14   3     1325.75      767.21    352.41 o 
  23  14   3     1275.14     -144.93    344.56 o 
  24  14   3     5330.85     5583.17    549.91 o 
  25  14   3     4128.83     4140.04    494.52 o 
  26  14   3     1769.49     1069.29    389.00 o 
  27  14   3      175.90     -304.29    304.29 o 
 -29  15   3      198.49       29.29    276.37 o 
 -28  15   3       35.96     -236.88    236.88 o 
 -27  15   3      691.03      -34.74    279.07 o 
 -26  15   3      362.62      148.14    211.71 o 
 -25  15   3       11.03       14.53    178.48 o 
 -24  15   3     4834.86     4308.99    332.40 o 
 -23  15   3     5351.40     5874.65    366.30 o 
 -22  15   3     5996.21     6324.19    365.90 o 
 -21  15   3        5.84       98.76    155.77 o 
 -20  15   3     1110.44      875.73    205.91 o 
 -19  15   3     5554.03     5899.78    337.71 o 
 -18  15   3     1869.93     2163.62    237.02 o 
 -17  15   3      365.32      381.43    138.12 o 
 -16  15   3     6720.04     6673.20    281.65 o 
 -15  15   3     4602.91     4455.04    253.71 o 
 -14  15   3     1085.76     1028.99    147.72 o 
 -13  15   3      892.49      652.87    135.45 o 
 -12  15   3     4327.56     4004.33    229.96 o 
 -11  15   3     2836.47     3259.56    210.82 o 
 -10  15   3     3201.48     3490.33    252.76 o 
  -9  15   3     1137.20     1238.83    138.80 o 
  -8  15   3    37559.23    39349.37   1106.44 o 
  -7  15   3     2043.30     2301.48    190.00 o 
  -6  15   3    13215.13    13453.42    399.35 o 
  -5  15   3     2154.42     2311.35    224.58 o 
  -4  15   3      447.70      798.27    169.71 o 
  -3  15   3    18677.93    19551.06    462.04 o 
  -2  15   3      807.22      676.90    133.60 o 
  -1  15   3       55.80      100.54    111.43 o 
   0  15   3      179.41       87.87    134.58 o 
   1  15   3     2246.26     2328.10    202.11 o 
   2  15   3     1136.19     1291.10    135.96 o 
   3  15   3     5195.06     5015.12    190.38 o 
   4  15   3     2626.61     2926.28    155.06 o 
   5  15   3      768.01      738.43    106.28 o 
   6  15   3    13836.38    13506.17    331.43 o 
   7  15   3    21622.38    22134.68    431.44 o 
   8  15   3    24593.45    24459.61    538.19 o 
   9  15   3      921.31     1076.15    236.11 o 
  10  15   3     6791.59     7077.43    318.29 o 
  11  15   3     2553.29     2455.73    220.38 o 
  12  15   3        7.13     -140.55    140.55 o 
  13  15   3     2594.39     2568.36    238.32 o 
  14  15   3      770.27      716.88    183.15 o 
  15  15   3      315.54      317.91    169.14 o 
  16  15   3     1209.28     1215.51    210.11 o 
  17  15   3      586.93       51.47    192.09 o 
  18  15   3      286.95      -20.73    321.37 o 
  19  15   3      277.95      399.72    295.72 o 
  20  15   3       46.49      237.49    295.69 o 
  21  15   3      572.45      196.39    312.76 o 
  22  15   3     5531.18     4801.44    508.50 o 
  23  15   3     9461.63     9329.69    648.31 o 
  24  15   3     2690.57     2576.64    455.51 o 
  25  15   3     2004.71     1885.62    421.69 o 
  26  15   3        0.49     -203.12    343.18 o 
  27  15   3      384.18      231.36    705.53 o 
 -28  16   3      284.17     -244.27    244.27 o 
 -27  16   3      618.33      429.06    295.22 o 
 -26  16   3        0.81     -275.31    275.31 o 
 -25  16   3       46.54      -21.02    278.26 o 
 -24  16   3     1536.63     1698.10    338.54 o 
 -23  16   3       70.93      -22.61    231.64 o 
 -22  16   3     2671.87     3459.86    335.54 o 
 -21  16   3     2154.87     1895.04    238.78 o 
 -20  16   3      362.97      318.28    268.91 o 
 -19  16   3     3869.95     3779.13    290.41 o 
 -18  16   3     7739.18     8346.31    399.62 o 
 -17  16   3     2498.21     2848.31    251.46 o 
 -16  16   3    45034.97    45538.06    743.16 o 
 -15  16   3     9700.84    10439.97    339.35 o 
 -14  16   3     8594.47     8730.66    429.47 o 
 -13  16   3      607.82      382.66    134.54 o 
 -12  16   3      578.69      511.28    121.67 o 
 -11  16   3    10167.67    10594.53    595.40 o 
 -10  16   3      584.58      703.50    143.17 o 
  -9  16   3     2334.32     2217.50    195.66 o 
  -8  16   3     1095.04     1360.62    169.67 o 
  -7  16   3      512.04      541.23    139.82 o 
  -6  16   3     6225.56     6097.33    414.84 o 
  -5  16   3     6854.01     7095.80    392.40 o 
  -4  16   3     8166.21     8424.10    298.61 o 
  -3  16   3     2169.71     2131.56    183.05 o 
  -2  16   3    28028.25    28233.20    532.92 o 
  -1  16   3    21629.37    22675.07    464.53 o 
   0  16   3    92274.20    91796.29   1219.86 o 
   1  16   3     2258.25     2206.80    207.63 o 
   2  16   3    21002.80    21016.47    701.47 o 
   3  16   3     5991.58     5797.68    208.49 o 
   4  16   3      322.31      456.62    126.92 o 
   5  16   3     8257.53     8660.88    276.08 o 
   6  16   3     1670.38     1454.67    150.42 o 
   7  16   3     1700.82     1767.37    201.19 o 
   8  16   3     1447.05     1607.34    194.48 o 
   9  16   3     2042.93     2074.07    213.29 o 
  10  16   3      210.67      348.58    159.19 o 
  11  16   3     2571.21     2163.71    250.26 o 
  12  16   3      310.25      429.21    166.58 o 
  13  16   3        0.20      -29.41    152.35 o 
  14  16   3     5077.37     5150.75    312.14 o 
  15  16   3    10578.48    11227.13    421.23 o 
  16  16   3    13498.05    13456.65    564.81 o 
  17  16   3      181.39     -162.54    186.34 o 
  18  16   3     2262.21     2196.86    379.34 o 
  19  16   3     2181.71     2248.35    466.19 o 
  20  16   3      686.77      652.38    319.94 o 
  21  16   3      248.15     -132.95    312.09 o 
  22  16   3       18.58      -96.51    308.23 o 
  23  16   3     1721.77     1396.25    385.24 o 
  24  16   3      142.95     -352.78    352.78 o 
  25  16   3      443.50     -263.03    346.15 o 
  26  16   3      395.76      -20.22    440.25 o 
 -27  17   3      245.62     -114.03    589.75 o 
 -26  17   3     8156.24     7135.16    773.84 o 
 -25  17   3      138.03     -176.77    197.53 o 
 -24  17   3     3665.45     3871.89    328.00 o 
 -23  17   3      624.80      418.93    221.25 o 
 -22  17   3     1199.04     1325.18    265.70 o 
 -21  17   3      505.05      501.19    190.60 o 
 -20  17   3       14.65     -185.64    185.64 o 
 -19  17   3       32.28      146.73    157.14 o 
 -18  17   3    25513.97    26235.35    637.77 o 
 -17  17   3    10164.88    11011.90    423.54 o 
 -16  17   3       66.28      -59.60    186.96 o 
 -15  17   3      646.37      597.80    141.73 o 
 -14  17   3    51502.46    52877.97    809.01 o 
 -13  17   3     3364.06     3509.83    223.46 o 
 -12  17   3    39047.00    39992.75    660.45 o 
 -11  17   3       24.10      -51.91    110.73 o 
 -10  17   3    10296.77    10645.24    348.38 o 
  -9  17   3     7075.08     7745.97    314.27 o 
  -8  17   3    13427.63    13695.57    388.41 o 
  -7  17   3      463.20      304.10    139.51 o 
  -6  17   3      875.35      699.60    152.98 o 
  -5  17   3      281.99      160.25    122.87 o 
  -4  17   3    18328.35    19388.78    556.60 o 
  -3  17   3     4769.21     4222.21    273.80 o 
  -2  17   3    69280.41    67897.83   1119.91 o 
  -1  17   3      224.24      362.15    159.07 o 
   0  17   3      705.41      709.61    167.94 o 
   1  17   3     7060.46     6991.72    321.65 o 
   2  17   3   102642.81   104312.55   1394.53 o 
   3  17   3       80.21     -115.29    122.90 o 
   4  17   3    29819.93    29187.46    564.55 o 
   5  17   3       47.04      -40.28    137.44 o 
   6  17   3      886.18      693.37    171.18 o 
   7  17   3     8026.64     8019.39    345.47 o 
   8  17   3    11908.90    12548.69    435.06 o 
   9  17   3      107.35      306.08    163.63 o 
  10  17   3    15567.42    15038.20    453.39 o 
  11  17   3       10.08      -95.08    157.75 o 
  12  17   3    19184.79    18744.60    551.64 o 
  13  17   3    22920.12    22638.85    569.22 o 
  14  17   3    17443.06    18272.71    514.77 o 
  15  17   3     1176.85      850.71    231.45 o 
  16  17   3       66.27       37.10    181.78 o 
  17  17   3     9418.44     8751.23    462.55 o 
  18  17   3    15611.95    16422.29    726.67 o 
  19  17   3     5402.65     4836.22    630.13 o 
  20  17   3     4512.40     4363.39    494.68 o 
  21  17   3      647.49       26.46    315.78 o 
  22  17   3      262.73       35.01    308.90 o 
  23  17   3      565.00        4.97    324.85 o 
  24  17   3     1526.63      394.60    351.02 o 
  25  17   3     2038.55      791.46    497.55 o 
 -27  18   3      159.83     -493.64    493.64 o 
 -26  18   3     1325.37     1461.79    564.00 o 
 -25  18   3     1526.77      654.20    373.00 o 
 -24  18   3     4872.46     4697.41    378.28 o 
 -23  18   3     1392.33      946.54    222.03 o 
 -22  18   3     7639.97     8094.33    424.64 o 
 -21  18   3      212.29     -183.39    183.39 o 
 -20  18   3       48.89     -151.96    182.10 o 
 -19  18   3     1454.44     1232.88    248.72 o 
 -18  18   3     4393.03     4532.19    294.12 o 
 -17  18   3      366.94      183.48    153.43 o 
 -16  18   3    30459.56    30707.06    631.71 o 
 -15  18   3     1227.40     1241.06    194.97 o 
 -14  18   3      197.43      167.48    133.35 o 
 -13  18   3      918.26      801.46    153.92 o 
 -12  18   3        0.41       38.58    120.51 o 
 -11  18   3     1797.04     1910.22    205.21 o 
 -10  18   3     2688.30     2955.88    332.27 o 
  -9  18   3      887.72      834.20    164.33 o 
  -8  18   3     3977.76     3671.37    243.32 o 
  -7  18   3     8567.48     8671.67    542.00 o 
  -6  18   3    25635.46    24915.54    600.57 o 
  -5  18   3        0.82      -78.56    136.13 o 
  -4  18   3     2943.22     3204.08    253.17 o 
  -3  18   3      378.85      217.20    218.18 o 
  -2  18   3     9078.52     8977.83    422.55 o 
  -1  18   3    10490.27    11594.93    399.33 o 
   0  18   3    95961.33    96899.63   1483.90 o 
   1  18   3     3248.40     3701.02    354.56 o 
   2  18   3    16717.38    17323.30    432.51 o 
   3  18   3       23.82        2.12    122.10 o 
   4  18   3       47.61       99.79    124.42 o 
   5  18   3     2695.73     2524.42    249.22 o 
   6  18   3    17817.84    16713.52    455.79 o 
   7  18   3      437.65      203.93    162.01 o 
   8  18   3    10558.32    10341.36    501.04 o 
   9  18   3     2642.22     3085.41    257.65 o 
  10  18   3     3868.68     3841.77    279.42 o 
  11  18   3       97.42       59.86    208.56 o 
  12  18   3      804.98      445.85    192.09 o 
  13  18   3      135.83      194.49    180.59 o 
  14  18   3      241.72       13.14    228.35 o 
  15  18   3      171.59      347.90    190.42 o 
  16  18   3     5542.17     5055.89    342.52 o 
  17  18   3     1617.15     1672.12    281.14 o 
  18  18   3     4286.54     4159.33    465.49 o 
  19  18   3      420.03     -189.69    344.15 o 
  20  18   3     1937.73     1922.77    392.94 o 
  21  18   3       45.51     -276.01    405.79 o 
  22  18   3      155.52        9.48    316.61 o 
  23  18   3       60.47     -293.02    293.02 o 
  24  18   3     2133.42     1294.78    400.12 o 
 -26  19   3      665.27     -440.55    440.55 o 
 -25  19   3       21.23     -372.51    472.12 o 
 -24  19   3    10428.58     9297.69    553.53 o 
 -23  19   3     2161.27     1995.05    313.33 o 
 -22  19   3       91.54     -193.71    193.71 o 
 -21  19   3     1948.29     1743.13    290.28 o 
 -20  19   3      685.44      629.49    287.91 o 
 -19  19   3      197.00      133.87    161.91 o 
 -18  19   3      104.35      -55.02    154.66 o 
 -17  19   3       25.20       49.93    149.26 o 
 -16  19   3    11891.36    11992.29    412.14 o 
 -15  19   3      778.10      557.12    189.83 o 
 -14  19   3      825.67      764.23    175.98 o 
 -13  19   3     3502.34     3154.77    257.44 o 
 -12  19   3    14916.46    15011.52    519.01 o 
 -11  19   3      152.88      -12.90    214.52 o 
 -10  19   3     4630.20     4427.84    309.55 o 
  -9  19   3      554.85      443.93    199.81 o 
  -8  19   3    62160.52    62501.38   1113.73 o 
  -7  19   3     2737.33     2357.27    239.05 o 
  -6  19   3     8956.32     8771.39    383.48 o 
  -5  19   3     1262.67     1316.28    200.43 o 
  -4  19   3     6969.01     6812.47    354.44 o 
  -3  19   3       10.87     -119.55    134.88 o 
  -2  19   3      214.97      433.68    165.98 o 
  -1  19   3     2176.69     2273.66    227.65 o 
   0  19   3     3041.05     2773.01    244.15 o 
   1  19   3     2065.54     2336.60    232.44 o 
   2  19   3     4013.08     4028.19    246.77 o 
   3  19   3        0.21     -116.27    116.27 o 
   4  19   3     1619.73     1381.81    221.08 o 
   5  19   3     1306.65     1040.80    249.86 o 
   6  19   3      765.21      393.96    186.77 o 
   7  19   3     2260.73     2251.68    250.42 o 
   8  19   3    32287.59    32155.76    675.64 o 
   9  19   3      111.42       37.67    170.41 o 
  10  19   3     6454.48     6448.61    350.12 o 
  11  19   3     1929.48     1525.22    232.55 o 
  12  19   3    11178.62    11042.35    436.01 o 
  13  19   3      464.98      167.69    194.78 o 
  14  19   3        1.07      -65.87    177.87 o 
  15  19   3      295.59      -10.73    187.24 o 
  16  19   3    11085.04    10813.96    459.23 o 
  17  19   3       20.06        2.45    215.87 o 
  18  19   3       16.10     -291.84    291.84 o 
  19  19   3       82.17      -94.41    311.92 o 
  20  19   3     1342.46      966.48    417.95 o 
  21  19   3      651.42      300.64    458.92 o 
  22  19   3       68.91     -242.54    303.60 o 
  23  19   3      958.90      868.55    378.88 o 
  24  19   3     1942.63     -271.27    730.34 o 
 -25  20   3     1605.96     1602.26    635.39 o 
 -24  20   3       45.77     -289.81    289.81 o 
 -23  20   3     1310.92     1257.90    322.52 o 
 -22  20   3     2529.54     2275.70    352.62 o 
 -21  20   3      109.62      -70.20    241.74 o 
 -20  20   3      210.01       22.12    238.10 o 
 -19  20   3       28.93      -78.99    270.15 o 
 -18  20   3     1662.29     1638.62    301.79 o 
 -17  20   3     2378.14     2226.22    319.76 o 
 -16  20   3        8.90     -148.20    161.86 o 
 -15  20   3     1350.13     1159.33    265.26 o 
 -14  20   3    13775.78    12947.61    538.10 o 
 -13  20   3      850.87      826.31    266.23 o 
 -12  20   3        0.39      -67.29    153.55 o 
 -11  20   3     2752.65     2654.16    270.71 o 
 -10  20   3    26792.99    25924.46    656.60 o 
  -9  20   3      915.90      856.73    192.79 o 
  -8  20   3       25.81      -53.46    155.33 o 
  -7  20   3      899.02      715.90    205.04 o 
  -6  20   3    21499.06    22416.10    598.62 o 
  -5  20   3      262.70      427.38    172.07 o 
  -4  20   3     2705.08     2938.41    258.07 o 
  -3  20   3      210.02      358.29    167.09 o 
  -2  20   3     1674.35     1808.12    222.32 o 
  -1  20   3      888.72      856.80    182.51 o 
   0  20   3      782.43      461.93    186.78 o 
   1  20   3       58.36     -129.15    129.15 o 
   2  20   3      730.32      573.18    153.02 o 
   3  20   3        2.17      -75.23    160.09 o 
   4  20   3      662.01      585.62    201.69 o 
   5  20   3       74.16     -164.05    164.05 o 
   6  20   3    17156.85    18277.49    563.06 o 
   7  20   3       57.94     -115.11    170.21 o 
   8  20   3     3999.38     4436.45    337.75 o 
   9  20   3      539.18      460.87    234.40 o 
  10  20   3    13178.58    13213.13    458.02 o 
  11  20   3     2831.79     2589.11    264.20 o 
  12  20   3      711.37      761.32    212.63 o 
  13  20   3     1170.46     1075.59    226.33 o 
  14  20   3    14722.96    15880.25    517.33 o 
  15  20   3     4254.67     4009.68    324.30 o 
  16  20   3      305.11      208.98    206.26 o 
  17  20   3      145.73      104.70    224.47 o 
  18  20   3     3931.03     3376.12    446.57 o 
  19  20   3      748.55      342.79    417.34 o 
  20  20   3      169.00     -301.78    301.78 o 
  21  20   3      110.50     -261.09    338.88 o 
  22  20   3       14.39     -200.43    440.13 o 
  23  20   3      829.84      168.66    457.89 o 
 -24  21   3      399.34      196.65    750.65 o 
 -23  21   3      304.47      174.26    301.95 o 
 -22  21   3     4370.56     4435.31    425.21 o 
 -21  21   3       85.00      -10.55    258.49 o 
 -20  21   3     1263.98     1284.23    528.30 o 
 -19  21   3      902.89      611.88    277.86 o 
 -18  21   3      623.88      266.32    249.10 o 
 -17  21   3       41.03      -96.05    225.68 o 
 -16  21   3      884.13      798.30    303.06 o 
 -15  21   3     1503.63     1372.38    275.61 o 
 -14  21   3     3780.19     4318.24    404.86 o 
 -13  21   3     3072.69     2764.41    473.18 o 
 -12  21   3     1350.55     1410.62    293.32 o 
 -11  21   3     1864.40     1187.30    219.23 o 
 -10  21   3      740.31      755.15    219.22 o 
  -9  21   3     1526.60     1174.66    217.16 o 
  -8  21   3       15.83       17.80    166.53 o 
  -7  21   3       37.52     -167.23    167.23 o 
  -6  21   3       34.28      -66.58    144.58 o 
  -5  21   3      356.65      106.28    168.79 o 
  -4  21   3      749.92      203.99    171.10 o 
  -3  21   3      609.06      560.55    180.69 o 
  -2  21   3     2862.78     3080.08    295.44 o 
  -1  21   3      753.25      498.16    177.96 o 
   0  21   3     1441.14     1255.62    239.67 o 
   1  21   3       21.46     -130.85    130.85 o 
   2  21   3     3609.26     3756.06    259.47 o 
   3  21   3      977.02     1093.97    219.62 o 
   4  21   3     1817.97     2276.33    261.54 o 
   5  21   3       32.96      132.79    185.77 o 
   6  21   3     5436.37     5760.65    376.09 o 
   7  21   3     4891.03     4402.40    338.22 o 
   8  21   3      334.44      327.29    209.63 o 
   9  21   3        4.37     -173.56    197.00 o 
  10  21   3     1239.07     1580.99    264.93 o 
  11  21   3      391.01      401.13    215.89 o 
  12  21   3      744.24      526.80    322.13 o 
  13  21   3     1250.09     1319.61    241.95 o 
  14  21   3      945.61     1345.69    243.91 o 
  15  21   3     2885.45     3068.59    304.45 o 
  16  21   3     1595.55     1261.23    326.25 o 
  17  21   3      285.34     -104.35    213.15 o 
  18  21   3      445.26     -129.92    309.55 o 
  19  21   3      344.96      219.18    328.17 o 
  20  21   3       92.33     -315.30    315.30 o 
  21  21   3        4.12     -717.44    746.45 o 
  22  21   3     5536.40     5965.23   1270.31 o 
 -23  22   3      378.84      461.94    431.46 o 
 -22  22   3     1212.26     1043.15    356.06 o 
 -21  22   3     5007.63     4405.92    436.79 o 
 -20  22   3    12324.50    12805.13    622.44 o 
 -19  22   3      151.02     -227.50    227.50 o 
 -18  22   3     6450.93     5539.34    454.01 o 
 -17  22   3      478.64      485.18    286.91 o 
 -16  22   3        5.82      -59.35    237.80 o 
 -15  22   3       62.41      453.16    250.31 o 
 -14  22   3        0.77      -61.34    223.63 o 
 -13  22   3      674.43      501.99    248.33 o 
 -12  22   3     5213.23     4943.07    393.15 o 
 -11  22   3     2170.51     2374.85    342.03 o 
 -10  22   3     9589.29    10004.07    517.83 o 
  -9  22   3      758.03      886.41    206.84 o 
  -8  22   3     1490.74     1187.98    216.19 o 
  -7  22   3        9.90     -165.17    233.57 o 
  -6  22   3     7492.76     7818.36    415.21 o 
  -5  22   3     5172.29     4959.72    338.92 o 
  -4  22   3    16264.24    16313.59    719.95 o 
  -3  22   3      789.73      514.30    186.82 o 
  -2  22   3     1250.31     1369.61    219.21 o 
  -1  22   3     4453.82     4684.83    703.03 o 
   0  22   3     3770.39     3397.42    306.01 o 
   1  22   3      209.34      350.25    207.51 o 
   2  22   3      104.58       98.46    175.80 o 
   3  22   3      569.69      310.01    195.81 o 
   4  22   3     8095.76     8878.46    454.03 o 
   5  22   3     7177.39     7351.75    435.87 o 
   6  22   3     1257.12     1282.11    247.28 o 
   7  22   3      506.26      293.83    214.85 o 
   8  22   3     6020.09     6484.84    413.85 o 
   9  22   3     4274.62     4616.05    371.05 o 
  10  22   3    13137.77    14827.87    621.48 o 
  11  22   3       17.14     -193.01    193.01 o 
  12  22   3     7404.60     8081.45    474.42 o 
  13  22   3      676.48      421.05    312.03 o 
  14  22   3      534.15      579.22    248.49 o 
  15  22   3     1080.76      993.26    313.36 o 
  16  22   3      305.22      144.29    241.90 o 
  17  22   3        1.68     -296.18    296.18 o 
  18  22   3      639.94     -100.65    322.16 o 
  19  22   3       66.43       65.70    343.25 o 
  20  22   3     4773.98     4251.17    662.05 o 
 -21  23   3      954.20     1015.25    568.90 o 
 -20  23   3     2989.91     2554.93    376.01 o 
 -19  23   3     2261.24     2547.66    376.94 o 
 -18  23   3      521.37      110.11    269.39 o 
 -17  23   3     2797.21     1914.82    344.50 o 
 -16  23   3      709.99      688.72    277.32 o 
 -15  23   3      611.90      203.69    252.06 o 
 -14  23   3      797.23     1018.45    279.34 o 
 -13  23   3     1635.24     1498.21    296.56 o 
 -12  23   3      785.84      516.92    246.54 o 
 -11  23   3       81.69     -211.64    211.64 o 
 -10  23   3     3222.86     4002.75    455.26 o 
  -9  23   3      202.17      132.36    184.38 o 
  -8  23   3    16803.83    17795.26    564.30 o 
  -7  23   3     2665.26     2687.60    277.39 o 
  -6  23   3     8280.35     8562.25    435.29 o 
  -5  23   3      218.26     -161.55    161.55 o 
  -4  23   3     1597.67     1331.47    226.23 o 
  -3  23   3     6775.40     6441.57    386.88 o 
  -2  23   3        1.26     -148.06    148.06 o 
  -1  23   3      725.56      523.46    197.52 o 
   0  23   3       11.30      -40.14    179.06 o 
   1  23   3     4413.61     4411.27    411.62 o 
   2  23   3     3514.80     2944.85    308.72 o 
   3  23   3     1329.73     1030.24    242.70 o 
   4  23   3     5461.98     5213.28    483.01 o 
   5  23   3     1312.74     1100.08    250.21 o 
   6  23   3    14896.27    15332.95    562.80 o 
   7  23   3    10191.34    10788.10    511.22 o 
   8  23   3    16648.34    16419.69    735.07 o 
   9  23   3     1981.96     2694.79    387.18 o 
  10  23   3     5457.36     5412.54    404.89 o 
  11  23   3      411.38     -206.54    206.54 o 
  12  23   3     2852.55     2509.01    330.24 o 
  13  23   3     4128.80     3701.38    364.96 o 
  14  23   3      249.41       96.49    236.83 o 
  15  23   3      401.71       25.21    237.79 o 
  16  23   3        0.96     -243.95    243.95 o 
  17  23   3      428.33     -334.72    374.90 o 
  18  23   3      449.45     -134.94    321.35 o 
  19  23   3       89.47     -363.65    521.05 o 
 -20  24   3       59.87     -327.22    464.27 o 
 -19  24   3     5130.26     5896.46   1440.13 o 
 -18  24   3     4031.71     3157.64    436.59 o 
 -17  24   3      784.49      372.46    298.87 o 
 -16  24   3    25934.16    26221.29    822.03 o 
 -15  24   3     2989.62     2369.73    358.52 o 
 -14  24   3     5551.65     5266.81    443.22 o 
 -13  24   3      276.55       33.38    253.36 o 
 -12  24   3      198.29      126.15    247.26 o 
 -11  24   3     1684.38     1766.88    444.49 o 
 -10  24   3     1237.41     1155.12    301.96 o 
  -9  24   3      118.73     -100.86    217.95 o 
  -8  24   3      509.88      376.79    189.81 o 
  -7  24   3      559.80      349.84    262.58 o 
  -6  24   3        2.24      155.53    180.90 o 
  -5  24   3     1591.13     1067.60    385.19 o 
  -4  24   3       26.92     -169.66    173.27 o 
  -3  24   3     1489.22     1518.68    241.23 o 
  -2  24   3     6398.47     6298.95    569.71 o 
  -1  24   3    11577.98    12166.64    586.66 o 
   0  24   3    30818.32    30042.09   1295.68 o 
   1  24   3      227.36     -202.46    202.46 o 
   2  24   3     4606.76     5169.35    443.33 o 
   3  24   3     3868.12     3738.14    398.98 o 
   4  24   3      664.60      325.29    258.08 o 
   5  24   3      631.28      715.12    239.96 o 
   6  24   3      480.12      298.62    281.19 o 
   7  24   3       10.93      -97.27    209.89 o 
   8  24   3       75.07       96.38    252.67 o 
   9  24   3     2298.85     2220.84    312.26 o 
  10  24   3        3.12     -215.41    215.41 o 
  11  24   3      706.32      561.85    327.41 o 
  12  24   3        4.81     -205.22    205.22 o 
  13  24   3      159.85      -75.67    355.66 o 
  14  24   3     3209.85     3103.80    353.43 o 
  15  24   3     6548.06     5975.40    595.62 o 
  16  24   3     6045.29     5446.94    507.37 o 
  17  24   3     1026.71      102.54    638.80 o 
  18  24   3     3239.14     2375.10    853.94 o 
 -18  25   3    11357.44    11218.97   1036.36 o 
 -17  25   3     3864.07     3561.25    421.13 o 
 -16  25   3      537.82       33.65    373.90 o 
 -15  25   3       89.84     -264.81    264.81 o 
 -14  25   3     9417.80     8373.37    603.82 o 
 -13  25   3     2650.73     2602.36    400.44 o 
 -12  25   3     3008.59     2463.16    391.17 o 
 -11  25   3        7.65     -125.33    243.57 o 
 -10  25   3     2345.73     2005.79    387.43 o 
  -9  25   3     2116.85     2051.24    354.86 o 
  -8  25   3       61.52     -201.50    224.18 o 
  -7  25   3     1051.93      939.21    224.46 o 
  -6  25   3        7.95     -161.51    178.18 o 
  -5  25   3     3095.29     3215.25    313.52 o 
  -4  25   3     4112.23     4403.99    355.32 o 
  -3  25   3      676.34      673.64    219.81 o 
  -2  25   3    14987.74    16915.15    690.06 o 
  -1  25   3     1386.18      959.95    276.28 o 
   0  25   3      344.35      169.99    250.68 o 
   1  25   3     7038.56     7494.47    521.63 o 
   2  25   3    26644.30    26769.37    881.86 o 
   3  25   3      739.97      163.98    263.60 o 
   4  25   3     6034.37     6363.37    502.37 o 
   5  25   3      546.73      435.80    267.82 o 
   6  25   3      167.61      178.46    254.04 o 
   7  25   3     2141.73     2158.28    507.11 o 
   8  25   3      661.48      698.94    286.56 o 
   9  25   3      736.48      827.83    340.70 o 
  10  25   3     2575.30     1733.09    356.36 o 
  11  25   3      437.75      155.36    271.59 o 
  12  25   3     2850.81     2283.68    369.24 o 
  13  25   3     3733.13     3489.93    374.59 o 
  14  25   3      999.69      905.47    278.28 o 
  15  25   3      884.50      635.36    383.74 o 
  16  25   3      424.82      -73.74    362.02 o 
 -15  26   3      452.08      376.23    294.69 o 
 -14  26   3        3.70     -158.63    286.17 o 
 -13  26   3       17.33     -251.33    251.33 o 
 -12  26   3       65.94     -141.54    264.93 o 
 -11  26   3      249.42      128.11    280.92 o 
 -10  26   3     3935.06     3525.70    431.37 o 
  -9  26   3     1234.65      816.96    326.31 o 
  -8  26   3      456.19       90.53    260.54 o 
  -7  26   3     4501.59     4202.18    445.76 o 
  -6  26   3     3537.18     3108.69    386.23 o 
  -5  26   3        1.96      -36.68    176.04 o 
  -4  26   3       15.74     -122.03    217.53 o 
  -3  26   3      508.13     -251.34    251.34 o 
  -2  26   3        1.60     -106.84    230.75 o 
  -1  26   3     2188.55     2222.37    352.61 o 
   0  26   3     6610.58     6656.73    594.01 o 
   1  26   3       24.07     -296.11    296.11 o 
   2  26   3      500.10      222.11    250.65 o 
   3  26   3       16.26     -227.73    227.73 o 
   4  26   3      441.71      241.89    273.23 o 
   5  26   3      408.23     -124.24    250.29 o 
   6  26   3     3956.60     4246.60    439.00 o 
   7  26   3     1376.90     1106.84    317.88 o 
   8  26   3     2762.91     2308.40    404.01 o 
   9  26   3     1008.76     1336.48    334.60 o 
  10  26   3     3363.84     3184.32    429.19 o 
  11  26   3        9.16     -248.42    248.42 o 
  12  26   3      246.09     -227.16    268.38 o 
  13  26   3       44.41     -254.13    337.73 o 
  14  26   3      150.87     -304.92    304.92 o 
  15  26   3      328.76      157.36    460.50 o 
 -13  27   3      433.90     -368.65    564.05 o 
 -12  27   3     8877.82     8410.53    606.96 o 
 -11  27   3      188.99      115.44    289.24 o 
 -10  27   3      191.87     -265.10    265.10 o 
  -9  27   3        1.38     -260.03    260.03 o 
  -8  27   3    11531.13    12539.13    691.59 o 
  -7  27   3     1107.47     1037.39    427.52 o 
  -6  27   3     1563.51     1249.86    327.99 o 
  -5  27   3      819.46      521.44    401.44 o 
  -4  27   3     6285.65     7290.45    888.29 o 
  -3  27   3      423.48      313.28    292.09 o 
  -2  27   3      432.16      264.34    241.77 o 
  -1  27   3     1483.68     1229.51    327.14 o 
   0  27   3     2115.95     1901.85    481.46 o 
   1  27   3     1545.41     1751.72    465.32 o 
   2  27   3       61.63      -90.96    247.18 o 
   3  27   3      213.03     -236.11    236.11 o 
   4  27   3     5524.13     5195.08    494.35 o 
   5  27   3      250.48     -256.00    256.00 o 
   6  27   3      288.84     -301.59    301.59 o 
   7  27   3      304.74     -241.92    241.92 o 
   8  27   3     6172.96     5695.77    512.19 o 
   9  27   3       35.00     -263.16    263.16 o 
  10  27   3        9.90     -276.03    276.03 o 
  11  27   3     1172.75      584.10    399.40 o 
  12  27   3     6901.25     7334.66   1124.50 o 
 -12  28   3      415.78     -133.95    471.84 o 
 -11  28   3     2307.15     2702.27    699.50 o 
 -10  28   3     5090.39     4934.96    807.33 o 
  -9  28   3      276.03     -326.68    356.58 o 
  -8  28   3      318.08      256.18    303.04 o 
  -7  28   3       16.67       81.75    278.54 o 
  -6  28   3     2697.74     2018.28   1060.31 o 
  -5  28   3      922.85      380.13    408.67 o 
  -4  28   3        6.66      109.99    380.59 o 
  -3  28   3      547.36     -148.99    360.19 o 
  -2  28   3     3122.91     2773.10    383.80 o 
  -1  28   3       29.13     -229.43    229.43 o 
   0  28   3      408.25       82.86    272.04 o 
   1  28   3       21.68     -382.51    382.51 o 
   2  28   3      679.76      262.79    289.45 o 
   3  28   3      592.07      417.36    295.79 o 
   4  28   3       86.78     -244.74    244.74 o 
   5  28   3      680.18      728.32    310.62 o 
   6  28   3     4666.06     4028.13    464.79 o 
   7  28   3       92.64     -257.79    257.79 o 
   8  28   3      264.59     -220.80    504.97 o 
   9  28   3        4.92     -525.57    525.57 o 
  -1  29   3       81.67     -313.70    313.70 o 
   0  29   3      249.41     -117.68    282.12 o 
   1  29   3       17.53     -371.27    371.27 o 
   2  29   3       76.16      334.21    412.34 o 
   3  29   3      544.36      124.77    405.78 o 
   4  29   3     2590.97     2375.30    610.21 o 
   5  29   3      229.14     -137.75    402.72 o 
 -33   0   4      161.68     -310.35    310.35 o 
 -32   0   4      472.04      217.89    361.35 o 
 -31   0   4     2238.34     1901.85    417.87 o 
 -30   0   4     2497.19     2071.50    416.27 o 
 -29   0   4     1565.99     1146.10    634.91 o 
 -28   0   4      735.95      485.45    304.86 o 
 -27   0   4    11580.43    11512.95    553.93 o 
 -26   0   4    17272.29    16739.92    991.76 o 
 -25   0   4     1778.26     1286.52    332.57 o 
 -24   0   4    60110.39    62663.01   3186.02 o 
 -23   0   4     2276.49     2041.81    352.09 o 
 -22   0   4     3533.31     3418.05    404.14 o 
 -21   0   4       47.52      466.63    233.82 o 
 -20   0   4     2948.28     2572.65    341.93 o 
 -19   0   4     1945.75     2122.87    318.78 o 
 -18   0   4    74191.65    73382.48   2430.97 o 
 -17   0   4     6147.81     6717.50   1109.08 o 
 -16   0   4    52702.24    49344.27   1190.28 o 
 -15   0   4    13021.26    12372.78   1282.73 o 
 -14   0   4   109753.25   104998.05   1700.76 o 
 -13   0   4      478.20      399.82    132.00 o 
 -12   0   4    46711.76    44791.55   1472.21 o 
 -11   0   4     6247.12     5531.14    278.73 o 
 -10   0   4    10590.01    10242.76    360.98 o 
  -9   0   4     3275.77     3236.94    251.70 o 
  -8   0   4   447000.44   432142.66   7331.99 o 
  -7   0   4    52926.63    51431.11   1482.40 o 
  -6   0   4   129439.45   131039.89   3345.24 o 
  -5   0   4       36.17      263.27    119.81 o 
  -4   0   4      873.78      841.47     79.78 o 
  -3   0   4     4083.61     3940.55    132.13 o 
  -2   0   4   167972.58   167599.91   2469.69 o 
  -1   0   4     9426.17     8560.39    417.47 o 
   0   0   4   229200.88   230590.16   5411.64 o 
   1   0   4      691.89      129.29    110.49 o 
   2   0   4   277759.00   297704.06   5034.89 o 
   3   0   4    18902.74    18799.73    429.65 o 
   4   0   4   137939.75   141753.73   2485.27 o 
   5   0   4     1884.93     1822.82    158.88 o 
   6   0   4    47725.82    50109.73    811.71 o 
   7   0   4      406.01      331.59    147.19 o 
   8   0   4    14022.06    13508.60    469.96 o 
   9   0   4     2673.72     3096.25    274.23 o 
  10   0   4    67799.46    68752.21   1780.61 o 
  11   0   4     5257.12     4751.29    346.95 o 
  12   0   4     4365.24     3938.70    465.68 o 
  13   0   4     5638.71     5423.85    261.14 o 
  14   0   4    51002.07    50406.82   3330.34 o 
  15   0   4    23271.34    23766.24    813.61 o 
  16   0   4    44144.10    44745.49   1237.88 o 
  17   0   4      593.11      371.58    253.83 o 
  18   0   4    38568.73    38701.34   1152.84 o 
  19   0   4    19498.42    19651.64    805.25 o 
  20   0   4    28489.75    27202.31    964.56 o 
  21   0   4      108.90      116.94    244.66 o 
  22   0   4     2897.99     3400.80    426.43 o 
  23   0   4     3158.55     2768.22    417.54 o 
  24   0   4      346.11      342.24    280.35 o 
  25   0   4       39.17     -252.61    252.61 o 
  26   0   4    10790.17    12345.60   1480.70 o 
  27   0   4     7690.83     7349.11    646.15 o 
  28   0   4     2976.18     3580.14    511.42 o 
  29   0   4     2216.72     1910.27    451.26 o 
  30   0   4     1624.54     2108.05    443.92 o 
  31   0   4       77.22     -297.00    297.00 o 
 -33   1   4      421.24      152.19    272.15 o 
 -32   1   4    14320.50    14375.14   1098.35 o 
 -31   1   4        4.81     -215.01    215.01 o 
 -30   1   4      678.63      770.97    246.91 o 
 -29   1   4     2305.02     1675.16    277.51 o 
 -28   1   4      384.92      412.35    244.78 o 
 -27   1   4      144.70      139.53    158.37 o 
 -26   1   4    24267.50    24110.04    604.63 o 
 -25   1   4     2541.03     2879.25    255.10 o 
 -24   1   4     3055.01     2396.17    237.81 o 
 -23   1   4      952.79     1145.15    213.89 o 
 -22   1   4    34533.70    35297.55    780.71 o 
 -21   1   4     3325.36     3356.53    281.42 o 
 -20   1   4     1275.24     1319.17    202.00 o 
 -19   1   4      106.18      195.48    138.70 o 
 -18   1   4      144.55      285.71    148.58 o 
 -17   1   4     5127.19     4784.78    273.76 o 
 -16   1   4   125081.48   122479.78   1727.30 o 
 -15   1   4     3144.90     2918.80    184.46 o 
 -14   1   4    47683.96    46623.16    683.30 o 
 -13   1   4     1286.14     1405.93    121.66 o 
 -12   1   4      799.64      897.08    104.26 o 
 -11   1   4     1282.04     1077.80    108.16 o 
 -10   1   4   119616.20   113397.80   1491.46 o 
  -9   1   4    14465.90    13701.43    288.37 o 
  -8   1   4    74960.68    72827.63   1395.86 o 
  -7   1   4     1961.15     1991.10    157.73 o 
  -6   1   4    84462.42    86082.84   2263.96 o 
  -5   1   4     5490.57     5407.17    172.14 o 
  -4   1   4     1510.44     1284.64     83.84 o 
  -3   1   4      791.47      758.26     60.82 o 
  -2   1   4      501.73      411.77     45.92 o 
  -1   1   4      622.97      582.34     52.21 o 
   0   1   4   149158.09   149763.94   1798.47 o 
   1   1   4    48182.51    50769.38    592.06 o 
   2   1   4   324302.78   345596.19   4111.30 o 
   3   1   4     4054.94     4157.40    128.92 o 
   4   1   4     6510.31     6665.94    202.11 o 
   5   1   4      194.51      249.38     38.37 o 
   6   1   4    33305.03    34002.86    527.86 o 
   7   1   4     6045.61     6060.39    145.87 o 
   8   1   4   117113.39   117099.57   1392.05 o 
   9   1   4     1981.00     2045.19    123.37 o 
  10   1   4     6790.77     6835.17    210.08 o 
  11   1   4     1278.72     1262.68    118.14 o 
  12   1   4      103.58       83.57     93.25 o 
  13   1   4      449.89      476.60    110.72 o 
  14   1   4    25719.22    25597.10    582.19 o 
  15   1   4      121.91      282.16    158.28 o 
  16   1   4    22689.62    23390.41    581.93 o 
  17   1   4    14635.49    14618.44    464.00 o 
  18   1   4    51591.50    53319.72    994.71 o 
  19   1   4     4220.71     4274.96    306.35 o 
  20   1   4     1332.53     1527.84    242.76 o 
  21   1   4      658.23      454.36    199.02 o 
  22   1   4      184.57       76.61    181.55 o 
  23   1   4      217.01       29.24    184.44 o 
  24   1   4     4757.66     4025.88    382.93 o 
  25   1   4       97.62      -92.55    193.87 o 
  26   1   4      197.90      -16.95    200.10 o 
  27   1   4       72.71      -37.41    211.51 o 
  28   1   4     9721.44    10155.62    537.81 o 
  29   1   4     1775.56     1042.26    271.93 o 
  30   1   4      277.05      268.68    241.32 o 
  31   1   4      564.05      177.27    239.67 o 
 -33   2   4      926.38      821.23    308.28 o 
 -32   2   4     1662.19     1608.68    335.87 o 
 -31   2   4       62.17     -182.80    235.53 o 
 -30   2   4     5648.87     5316.99    407.49 o 
 -29   2   4      158.76        1.07    196.40 o 
 -28   2   4     5665.05     5675.65    401.52 o 
 -27   2   4      152.83      -45.33    152.22 o 
 -26   2   4        7.04     -106.67    156.96 o 
 -25   2   4      160.83      205.90    167.60 o 
 -24   2   4    26863.33    26539.53    614.23 o 
 -23   2   4      130.58      143.80    140.55 o 
 -22   2   4     3047.01     3232.77    276.65 o 
 -21   2   4     5739.13     5756.73    302.51 o 
 -20   2   4      503.24      455.41    141.20 o 
 -19   2   4      221.47      299.18    126.12 o 
 -18   2   4      130.28       15.35    134.76 o 
 -17   2   4    11922.54    13209.50    364.27 o 
 -16   2   4    17350.18    17238.53    404.82 o 
 -15   2   4     1651.98     1606.50    149.50 o 
 -14   2   4    37069.99    35866.47    636.44 o 
 -13   2   4    12337.74    12564.31    290.55 o 
 -12   2   4    38756.66    38507.40    571.39 o 
 -11   2   4      743.34      596.54     92.12 o 
 -10   2   4     4039.01     4300.76    170.20 o 
  -9   2   4     8668.89     8403.99    340.31 o 
  -8   2   4   436874.63   415555.19   7063.84 o 
  -7   2   4    12792.08    12861.46    371.43 o 
  -6   2   4    63673.28    63766.15   2082.65 o 
  -5   2   4      981.80     1086.63    112.34 o 
  -4   2   4     4222.34     3948.84    181.79 o 
  -3   2   4      677.25      671.74     60.40 o 
  -2   2   4     1541.76     1689.69     64.64 o 
  -1   2   4      183.65      199.79     49.53 o 
   0   2   4      995.66     1135.56     64.90 o 
   1   2   4     1582.59     1649.49     63.34 o 
   2   2   4      507.42      539.02     59.00 o 
   3   2   4     5492.20     6485.74    127.44 o 
   4   2   4     1762.19     2544.94     75.45 o 
   5   2   4       91.59      120.73     46.83 o 
   6   2   4     6068.47     5831.33    133.85 o 
   7   2   4     4603.21     4889.46    140.17 o 
   8   2   4   131783.44   132381.95   1532.82 o 
   9   2   4    17809.70    18063.18    327.73 o 
  10   2   4   151354.17   152379.77   1773.42 o 
  11   2   4      858.31      877.43     90.89 o 
  12   2   4    28065.58    28070.57    487.80 o 
  13   2   4     2164.81     2162.06    159.40 o 
  14   2   4       51.40      140.62    149.81 o 
  15   2   4      342.03      464.12    170.74 o 
  16   2   4    32070.26    31083.69    682.18 o 
  17   2   4    10488.33    10343.96    405.31 o 
  18   2   4        2.70      319.49    166.19 o 
  19   2   4      123.69     -156.45    156.45 o 
  20   2   4     1691.29     1845.06    242.38 o 
  21   2   4       16.07      -44.91    168.18 o 
  22   2   4       52.44     -167.34    167.34 o 
  23   2   4      402.99      -98.79    177.18 o 
  24   2   4     4009.63     4655.01    360.86 o 
  25   2   4     2861.94     2550.11    368.14 o 
  26   2   4     4227.98     4150.49    473.43 o 
  27   2   4       50.40       26.17    209.95 o 
  28   2   4      516.27      330.84    287.94 o 
  29   2   4     2284.27     2226.46    338.76 o 
  30   2   4     1454.48     1510.20    289.02 o 
  31   2   4        5.79      -70.67    216.58 o 
 -33   3   4      284.52       39.11    284.75 o 
 -32   3   4      555.53        8.64    262.01 o 
 -31   3   4     1026.02      684.49    354.16 o 
 -30   3   4     4144.52     4030.04    543.45 o 
 -29   3   4      201.78      298.93    246.93 o 
 -28   3   4     1060.49     1150.99    251.04 o 
 -27   3   4      207.50       53.94    170.59 o 
 -26   3   4     6647.58     6339.52    353.36 o 
 -25   3   4     2207.66     2329.96    236.73 o 
 -24   3   4     5500.45     5040.22    308.58 o 
 -23   3   4     7100.58     7405.96    353.83 o 
 -22   3   4     8114.62     7486.67    303.29 o 
 -21   3   4        0.05     -108.09    119.63 o 
 -20   3   4     9238.46     9203.83    300.09 o 
 -19   3   4     4355.16     4722.08    230.29 o 
 -18   3   4     6060.04     5697.31    220.12 o 
 -17   3   4      685.20      781.90    114.55 o 
 -16   3   4      254.35      289.07    115.40 o 
 -15   3   4    15293.10    14443.41    554.02 o 
 -14   3   4    29788.03    30048.66    464.26 o 
 -13   3   4      206.45      194.58     72.46 o 
 -12   3   4     3260.31     3299.60    178.13 o 
 -11   3   4     1001.01      798.55     94.46 o 
 -10   3   4   124954.70   120923.13   1630.26 o 
  -9   3   4     4329.25     4423.13    171.78 o 
  -8   3   4    22830.29    21369.68    537.56 o 
  -7   3   4        2.18      -84.10     84.10 o 
  -6   3   4    77876.87    75451.39   2264.71 o 
  -5   3   4      147.00       96.34     61.47 o 
  -4   3   4    82341.83    80462.79   1046.09 o 
  -3   3   4       39.34       33.77     50.96 o 
  -2   3   4      823.47      872.40    102.87 o 
  -1   3   4       97.36       79.93     52.93 o 
   0   3   4       86.68       10.09    106.90 o 
   1   3   4       10.68       84.45     91.74 o 
   2   3   4    10129.97    11452.02    215.32 o 
   3   3   4      619.10      792.50     61.19 o 
   4   3   4     6321.38     6627.60    156.02 o 
   5   3   4     1017.44     1028.17     74.96 o 
   6   3   4   107351.66   106143.38   1125.41 o 
   7   3   4    11873.41    11991.96    217.38 o 
   8   3   4    27798.65    27898.39    415.56 o 
   9   3   4      209.21      299.13     71.65 o 
  10   3   4    21299.65    20730.28    398.47 o 
  11   3   4     5963.65     5525.28    185.52 o 
  12   3   4    10927.94    11194.92    268.53 o 
  13   3   4     2108.83     2421.38    174.58 o 
  14   3   4    37871.20    38200.73    691.36 o 
  15   3   4     5217.88     5256.74    464.50 o 
  16   3   4     6090.21     6438.69    367.44 o 
  17   3   4     3580.85     3234.89    260.91 o 
  18   3   4       39.76      -72.88    148.98 o 
  19   3   4     2338.35     2084.61    256.28 o 
  20   3   4      305.46      312.33    177.96 o 
  21   3   4     1168.99     1498.97    231.10 o 
  22   3   4      141.10      387.89    191.32 o 
  23   3   4      269.31      -65.18    278.32 o 
  24   3   4       24.73       23.01    183.61 o 
  25   3   4     2213.57     2212.05    288.27 o 
  26   3   4     5823.60     5430.03    402.20 o 
  27   3   4     1296.56     1075.75    355.75 o 
  28   3   4      420.87      375.93    241.81 o 
  29   3   4       39.56     -198.34    198.34 o 
  30   3   4     1971.74     2057.76    321.62 o 
 -33   4   4        0.47     -242.55    242.55 o 
 -32   4   4       34.05     -194.67    262.07 o 
 -31   4   4      482.91     -180.89    253.36 o 
 -30   4   4       20.73     -258.62    258.62 o 
 -29   4   4      207.27      -59.33    245.10 o 
 -28   4   4        2.40     -171.97    226.68 o 
 -27   4   4      518.08      334.51    203.91 o 
 -26   4   4      848.10      711.40    202.20 o 
 -25   4   4        0.59      -23.62    167.93 o 
 -24   4   4     3642.60     3789.42    275.01 o 
 -23   4   4       46.10       61.08    129.39 o 
 -22   4   4      483.48      360.59    137.93 o 
 -21   4   4       65.88       88.55    101.66 o 
 -20   4   4     3675.04     3645.01    193.29 o 
 -19   4   4     1747.75     1919.47    154.90 o 
 -18   4   4       95.41      209.78    110.22 o 
 -17   4   4     1657.30     1732.34    137.39 o 
 -16   4   4        7.33      -87.49    108.72 o 
 -15   4   4        5.62       10.87     74.79 o 
 -14   4   4     1425.82     1635.31    125.17 o 
 -13   4   4     3443.01     3852.23    165.35 o 
 -12   4   4      147.84      129.44     66.32 o 
 -11   4   4       28.23      -58.06     58.06 o 
 -10   4   4     1279.37     1224.86    104.45 o 
  -9   4   4      239.93      299.91     72.57 o 
  -8   4   4      158.73       20.28    108.72 o 
  -7   4   4        0.02      -65.88    138.91 o 
  -6   4   4     2746.96     2794.19    180.12 o 
  -5   4   4        0.36      112.35     72.66 o 
  -4   4   4     3050.53     3010.35    146.89 o 
  -3   4   4      103.20      143.78     70.42 o 
  -2   4   4    76988.78    83260.80   2462.72 o 
  -1   4   4     3352.86     2997.80    187.90 o 
   0   4   4     2007.82     2078.29    127.38 o 
   1   4   4      981.01     1007.20    156.55 o 
   2   4   4       70.92      122.72     51.87 o 
   3   4   4      583.48      527.81     59.79 o 
   4   4   4    11251.23    11889.21    231.56 o 
   5   4   4      469.02      435.72     65.31 o 
   6   4   4     3939.77     4122.22    123.34 o 
   7   4   4     1772.83     1629.13     90.55 o 
   8   4   4     4538.27     4698.54    151.28 o 
   9   4   4      459.93      334.46     77.08 o 
  10   4   4     6132.41     6030.83    185.47 o 
  11   4   4     1170.38     1143.85    126.84 o 
  12   4   4       84.62      134.57     82.39 o 
  13   4   4       60.35      192.82    102.31 o 
  14   4   4      216.55      198.81    105.90 o 
  15   4   4     2429.09     2732.00    184.16 o 
  16   4   4      210.67      194.73    163.61 o 
  17   4   4     2073.18     1632.50    215.47 o 
  18   4   4       32.23      -65.48    145.40 o 
  19   4   4      134.98      405.59    180.60 o 
  20   4   4      142.21       88.79    167.16 o 
  21   4   4     1397.29     1000.17    213.42 o 
  22   4   4      731.94      961.89    218.14 o 
  23   4   4        1.25      -89.48    171.80 o 
  24   4   4      702.70      388.72    197.63 o 
  25   4   4       96.52      -68.25    196.50 o 
  26   4   4      930.10     1204.94    258.66 o 
  27   4   4      124.59      406.62    227.74 o 
  28   4   4     1205.65      757.91    252.26 o 
  29   4   4      180.31     -131.03    216.29 o 
  30   4   4       99.67     -100.17    219.33 o 
 -33   5   4       65.56     -165.47    271.46 o 
 -32   5   4     6525.80     6160.71    599.36 o 
 -31   5   4      604.15      578.47    437.74 o 
 -30   5   4      395.87     -108.78    322.36 o 
 -29   5   4     1215.88      695.13    372.78 o 
 -28   5   4      545.63       41.01    291.91 o 
 -27   5   4      298.18      136.50    191.53 o 
 -26   5   4    19285.54    20302.10    625.27 o 
 -25   5   4     1703.39     1723.77    248.30 o 
 -24   5   4    10910.64    11034.41    362.25 o 
 -23   5   4     4451.63     4268.72    249.61 o 
 -22   5   4        3.47      -99.48     99.48 o 
 -21   5   4     1623.88     1764.69    155.82 o 
 -20   5   4     9375.73     9833.52    279.95 o 
 -19   5   4     3316.69     3285.22    183.14 o 
 -18   5   4    32851.39    33319.47    515.52 o 
 -17   5   4      194.27      239.48     94.75 o 
 -16   5   4    12196.56    11408.12    281.60 o 
 -15   5   4     7624.29     7644.26    226.77 o 
 -14   5   4    12052.08    12559.52    278.95 o 
 -13   5   4      265.66      368.92     80.77 o 
 -12   5   4      703.65      623.80     87.13 o 
 -11   5   4      755.22      817.27     96.72 o 
 -10   5   4    95902.88    90806.04   1237.43 o 
  -9   5   4     1152.52     1052.24     98.32 o 
  -8   5   4    57004.17    53301.76    905.43 o 
  -7   5   4     1210.31     1492.16    125.41 o 
  -6   5   4    24098.64    23087.29    457.46 o 
  -5   5   4     3408.92     3395.59    129.34 o 
  -4   5   4    18678.68    16841.32    278.59 o 
  -3   5   4        0.27      -31.22     53.27 o 
  -2   5   4     6493.04     6983.73    222.35 o 
  -1   5   4      956.52     1020.72    105.03 o 
   0   5   4    18176.60    18645.98    382.18 o 
   1   5   4     4579.18     4773.58    230.78 o 
   2   5   4    38310.73    40907.16    665.83 o 
   3   5   4      476.41      598.62     70.26 o 
   4   5   4    27481.91    28148.39    435.80 o 
   5   5   4    11844.70    12063.65    214.12 o 
   6   5   4    84257.75    83312.98    997.23 o 
   7   5   4    19417.00    18706.90    280.45 o 
   8   5   4    36031.20    37219.72    459.17 o 
   9   5   4     5607.63     5346.99    172.07 o 
  10   5   4    55675.34    55482.59    695.76 o 
  11   5   4    16613.78    16198.50    343.72 o 
  12   5   4    58916.12    58939.83    925.00 o 
  13   5   4     7915.52     7493.62    284.59 o 
  14   5   4     3736.90     3902.84    286.61 o 
  15   5   4     6198.81     6743.05    291.60 o 
  16   5   4        7.84      -81.38    139.24 o 
  17   5   4     2456.86     2291.32    230.21 o 
  18   5   4    20767.96    21297.13    577.40 o 
  19   5   4     3505.62     3821.81    291.00 o 
  20   5   4    14916.78    15490.78    515.40 o 
  21   5   4     2987.60     3617.16    301.62 o 
  22   5   4    10187.10    10929.46    460.28 o 
  23   5   4     6022.25     6177.31    390.69 o 
  24   5   4       17.25      285.73    207.45 o 
  25   5   4     3174.03     3060.60    325.70 o 
  26   5   4      115.50       99.20    215.28 o 
  27   5   4     5557.83     5762.15    419.40 o 
  28   5   4     3833.93     3568.42    359.66 o 
  29   5   4      126.02      -31.84    225.71 o 
  30   5   4       25.93     -203.88    203.88 o 
 -33   6   4      360.33       20.49    259.36 o 
 -32   6   4     2237.70     1711.15    365.61 o 
 -31   6   4      194.93     -162.64    251.61 o 
 -30   6   4     4806.60     4927.03    480.45 o 
 -29   6   4      544.90      680.84    283.33 o 
 -28   6   4     1238.41     1118.37    322.77 o 
 -27   6   4        5.33     -141.69    261.95 o 
 -26   6   4     2716.92     2469.12    328.91 o 
 -25   6   4        1.20       68.48    154.03 o 
 -24   6   4    36022.23    37468.30    677.59 o 
 -23   6   4     1156.35     1327.40    168.42 o 
 -22   6   4    14691.03    14624.16    395.42 o 
 -21   6   4     1391.71     1265.43    142.18 o 
 -20   6   4     6104.02     6172.30    237.25 o 
 -19   6   4     4604.92     4706.69    212.05 o 
 -18   6   4    12440.08    12922.67    315.96 o 
 -17   6   4     3549.59     3695.44    184.22 o 
 -16   6   4      599.34      629.71    111.66 o 
 -15   6   4       13.09       -4.29     76.21 o 
 -14   6   4    30149.36    30388.68    469.81 o 
 -13   6   4     4904.78     5000.52    181.47 o 
 -12   6   4     9260.96     9152.36    249.51 o 
 -11   6   4      130.82       53.88     96.19 o 
 -10   6   4     1545.88     1451.10    125.62 o 
  -9   6   4     1840.68     1768.19    121.21 o 
  -8   6   4   279799.53   265826.03   3816.31 o 
  -7   6   4     7485.11     7459.89    245.57 o 
  -6   6   4    96683.62    93601.84   1550.64 o 
  -5   6   4     1707.11     1799.19    129.19 o 
  -4   6   4      191.14      204.07     82.72 o 
  -3   6   4     1705.69     1635.09     99.03 o 
  -2   6   4     1418.90     1581.51    129.32 o 
  -1   6   4      451.29      368.18    188.58 o 
   0   6   4    45942.12    46562.13    841.61 o 
   1   6   4        1.20       17.33     61.48 o 
   2   6   4    12184.77    11913.93    235.50 o 
   3   6   4     3910.95     3966.94     97.62 o 
   4   6   4     4119.53     4198.95    103.75 o 
   5   6   4      134.90       95.88     43.81 o 
   6   6   4     4353.61     4290.72    170.86 o 
   7   6   4     5483.91     5410.73    167.86 o 
   8   6   4   138955.11   137147.36   1337.81 o 
   9   6   4    24176.78    24154.06    412.45 o 
  10   6   4   128916.87   132772.33   1590.81 o 
  11   6   4      920.32      886.70    107.20 o 
  12   6   4     4073.64     4704.91    194.47 o 
  13   6   4       20.55       29.47     89.36 o 
  14   6   4      186.22      455.36    103.99 o 
  15   6   4     5181.04     6108.91    253.84 o 
  16   6   4    27329.71    29541.52    660.23 o 
  17   6   4     8081.18     9182.45    383.09 o 
  18   6   4      223.00      102.10    158.61 o 
  19   6   4       20.76      -33.09    156.93 o 
  20   6   4     5814.38     5528.70    351.22 o 
  21   6   4      702.88      356.07    191.19 o 
  22   6   4     2467.53     2049.59    257.73 o 
  23   6   4     1111.84     1033.62    410.37 o 
  24   6   4     8606.84     8176.80    450.55 o 
  25   6   4     4642.83     4723.16    439.18 o 
  26   6   4    11994.72    12142.20    541.59 o 
  27   6   4      333.53      -86.97    210.64 o 
  28   6   4     1541.11     1237.81    417.12 o 
  29   6   4      470.35      257.63    421.15 o 
  30   6   4      900.02      904.41    331.62 o 
 -32   7   4    16200.53    17321.13    786.02 o 
 -31   7   4        4.19     -247.35    247.35 o 
 -30   7   4      122.36     -184.66    261.96 o 
 -29   7   4      956.35     1337.96    331.79 o 
 -28   7   4     4103.77     4271.40    590.49 o 
 -27   7   4        0.47     -178.20    178.20 o 
 -26   7   4    18687.38    20184.40    648.06 o 
 -25   7   4     3318.92     3720.34    400.82 o 
 -24   7   4     1721.34     1796.07    192.90 o 
 -23   7   4       15.60      -38.73    120.93 o 
 -22   7   4    19168.75    19766.41    450.83 o 
 -21   7   4      919.23      932.23    165.87 o 
 -20   7   4     4546.58     4949.78    238.09 o 
 -19   7   4     1087.02     1464.18    154.25 o 
 -18   7   4       45.13      108.85    121.53 o 
 -17   7   4      208.16      115.22     90.48 o 
 -16   7   4   112813.56   113692.27   1319.70 o 
 -15   7   4        0.64      -77.56     77.56 o 
 -14   7   4    87098.93    86548.13   1029.84 o 
 -13   7   4     3037.27     2999.06    149.45 o 
 -12   7   4      901.71      964.24    113.12 o 
 -11   7   4        0.76       37.24     71.25 o 
 -10   7   4    92569.16    95045.65   1191.95 o 
  -9   7   4     7638.30     7746.24    217.81 o 
  -8   7   4    27017.93    27104.65    491.16 o 
  -7   7   4     5557.57     5923.59    250.31 o 
  -6   7   4    80446.70    80559.32   1653.04 o 
  -5   7   4     3468.45     3376.96    171.78 o 
  -4   7   4    14274.58    13473.53    234.18 o 
  -3   7   4      162.41       91.57     59.42 o 
  -2   7   4      114.38      298.89     63.36 o 
  -1   7   4     2148.85     1737.88    191.96 o 
   0   7   4   116285.30   111865.41   1656.17 o 
   1   7   4     8734.46     8487.42    306.51 o 
   2   7   4   184556.09   183272.50   2020.88 o 
   3   7   4     1581.48     1595.30    172.02 o 
   4   7   4    24842.14    24926.17    320.42 o 
   5   7   4     2789.15     3000.26    114.02 o 
   6   7   4        2.53       51.36     45.97 o 
   7   7   4    16430.79    17111.73    268.55 o 
   8   7   4    62321.32    63304.62    736.89 o 
   9   7   4     2593.77     2816.60    111.48 o 
  10   7   4     1532.92     1401.89    100.26 o 
  11   7   4     3149.88     3412.98    162.72 o 
  12   7   4     3375.98     3508.31    178.37 o 
  13   7   4      901.83     1122.48    125.37 o 
  14   7   4     4500.04     4348.52    196.23 o 
  15   7   4     5059.70     5315.00    218.77 o 
  16   7   4    30800.94    31006.31    581.35 o 
  17   7   4    14042.09    14081.96    460.35 o 
  18   7   4    57260.45    59317.84   1075.91 o 
  19   7   4     4311.47     3706.28    287.86 o 
  20   7   4        0.89      -58.93    156.51 o 
  21   7   4     3485.42     3366.26    340.49 o 
  22   7   4     1279.69     1395.85    284.94 o 
  23   7   4      124.43     -126.71    257.97 o 
  24   7   4     6914.87     6708.88    413.85 o 
  25   7   4      960.27      954.91    235.60 o 
  26   7   4      377.50      288.57    219.58 o 
  27   7   4       10.06     -236.99    236.99 o 
  28   7   4     5832.77     6057.90    526.73 o 
  29   7   4     2083.42     1232.51    334.31 o 
  30   7   4        4.15     -183.46    241.20 o 
 -32   8   4       73.03       -6.27    272.96 o 
 -31   8   4     1231.01     1315.21    352.62 o 
 -30   8   4     3230.12     3126.38    424.93 o 
 -29   8   4       57.41     -230.45    257.60 o 
 -28   8   4     1464.36     1186.25    315.09 o 
 -27   8   4     3747.66     4032.81    364.83 o 
 -26   8   4    11456.38    13061.38    461.45 o 
 -25   8   4      885.38      900.42    167.16 o 
 -24   8   4    36829.59    38557.66    691.51 o 
 -23   8   4     4465.55     4821.02    262.62 o 
 -22   8   4     6110.70     6346.39    326.32 o 
 -21   8   4        9.61      165.36    114.09 o 
 -20   8   4     4477.55     4748.88    244.59 o 
 -19   8   4     1513.05     1540.79    160.34 o 
 -18   8   4    68610.91    70888.21    959.11 o 
 -17   8   4     1112.44     1094.70    175.20 o 
 -16   8   4    37582.88    37854.80    641.80 o 
 -15   8   4     5226.16     5340.65    237.40 o 
 -14   8   4    62246.36    60965.66    876.83 o 
 -13   8   4      217.55      126.22     91.63 o 
 -12   8   4    15140.59    14819.99    334.34 o 
 -11   8   4     3162.32     3052.09    165.67 o 
 -10   8   4      532.13      425.89     89.87 o 
  -9   8   4     7969.37     8370.84    301.12 o 
  -8   8   4    83594.57    81885.81   1042.12 o 
  -7   8   4    42621.35    40941.85   1441.43 o 
  -6   8   4    13484.17    13646.43    347.22 o 
  -5   8   4      742.57      631.70    100.68 o 
  -4   8   4     1456.81     1660.55     99.11 o 
  -3   8   4      100.89      247.65     68.67 o 
  -2   8   4   155854.31   156311.20   1780.93 o 
  -1   8   4     2197.73     1865.25    162.08 o 
   0   8   4    73550.43    69262.66    956.11 o 
   1   8   4     2664.23     2764.31    142.79 o 
   2   8   4    58695.00    56575.57    716.91 o 
   3   8   4    26593.58    26285.97    348.46 o 
   4   8   4   114003.69   112715.13   1045.52 o 
   5   8   4     4071.21     4411.61    114.68 o 
   6   8   4     7543.58     7048.12    145.93 o 
   7   8   4       46.18       26.78     53.01 o 
   8   8   4     6021.12     6366.68    147.83 o 
   9   8   4      764.93      860.11     73.22 o 
  10   8   4    42149.35    42773.41    520.53 o 
  11   8   4     4497.99     4676.40    220.73 o 
  12   8   4     3534.60     3651.35    174.67 o 
  13   8   4     2326.45     2193.34    152.11 o 
  14   8   4    26539.85    26717.84    534.55 o 
  15   8   4    10490.46    10319.58    447.63 o 
  16   8   4    38022.97    38232.48    667.33 o 
  17   8   4      367.42      461.86    169.51 o 
  18   8   4    29831.11    31764.14    885.33 o 
  19   8   4    12834.73    13545.25    552.41 o 
  20   8   4    24355.99    25759.08    691.17 o 
  21   8   4     1744.53     1571.53    236.05 o 
  22   8   4     3247.67     3549.22    311.87 o 
  23   8   4     4174.78     3795.36    323.77 o 
  24   8   4        3.02      -78.02    203.91 o 
  25   8   4       39.83      195.39    214.47 o 
  26   8   4    15187.78    15638.44    697.36 o 
  27   8   4     5347.40     5836.23    973.03 o 
  28   8   4     1359.16     1321.43    360.49 o 
  29   8   4     1104.26      796.08    313.49 o 
 -32   9   4     6946.34     6704.11    566.67 o 
 -31   9   4      459.82      577.24    306.68 o 
 -30   9   4      757.77      494.89    351.36 o 
 -29   9   4     1043.52      884.77    292.10 o 
 -28   9   4       19.73     -203.53    222.26 o 
 -27   9   4        9.68     -158.79    158.79 o 
 -26   9   4    12609.36    13296.39    466.63 o 
 -25   9   4     1867.98     1558.33    219.66 o 
 -24   9   4     1595.64     1730.83    200.40 o 
 -23   9   4      432.14      435.45    141.70 o 
 -22   9   4    28935.31    29769.44    697.39 o 
 -21   9   4     5775.86     5661.39    307.07 o 
 -20   9   4     1158.90     1492.10    166.79 o 
 -19   9   4     1479.65     1498.57    161.05 o 
 -18   9   4     1747.16     2126.36    175.29 o 
 -17   9   4        0.20       91.16    101.98 o 
 -16   9   4    32404.08    32998.94    595.51 o 
 -15   9   4     5870.23     6043.78    248.72 o 
 -14   9   4     1330.60     1418.51    192.18 o 
 -13   9   4       26.76      -47.68    103.73 o 
 -12   9   4      729.41      719.58    112.71 o 
 -11   9   4     1864.58     1839.32    145.56 o 
 -10   9   4    84485.32    85030.95   1231.40 o 
  -9   9   4    11080.14    11552.92    282.87 o 
  -8   9   4     2584.10     2495.55    224.89 o 
  -7   9   4      837.19      835.98    143.34 o 
  -6   9   4   132971.88   135202.48   2157.72 o 
  -5   9   4     4821.79     4241.68    187.35 o 
  -4   9   4     8271.68     8247.82    215.90 o 
  -3   9   4      797.27      746.03     88.69 o 
  -2   9   4     9030.30     9341.55    218.38 o 
  -1   9   4      688.24      669.49     74.90 o 
   0   9   4    72529.59    68885.93    868.96 o 
   1   9   4     5558.97     6187.75    214.06 o 
   2   9   4    24214.13    23902.77    421.40 o 
   3   9   4     1748.12     1842.84     94.93 o 
   4   9   4    17015.45    16397.41    235.74 o 
   5   9   4      922.44     1009.27     69.84 o 
   6   9   4    32959.62    34012.03    399.71 o 
   7   9   4     3848.72     3926.38    119.52 o 
   8   9   4    58304.68    57459.29    612.38 o 
   9   9   4      840.09      786.07     75.61 o 
  10   9   4     2209.12     2309.70    135.16 o 
  11   9   4     1562.94     1609.38    124.57 o 
  12   9   4     4338.35     4775.31    188.53 o 
  13   9   4      151.57      115.35     91.66 o 
  14   9   4    28835.39    28986.69    460.06 o 
  15   9   4     2511.96     2329.59    156.87 o 
  16   9   4     4319.68     4862.18    231.88 o 
  17   9   4      478.32      369.29    166.93 o 
  18   9   4    10254.11    10504.98    441.43 o 
  19   9   4     3889.08     3602.05    260.31 o 
  20   9   4     6859.21     6790.27    343.23 o 
  21   9   4      952.46      973.73    197.32 o 
  22   9   4      892.74     1067.23    195.10 o 
  23   9   4      114.04     -215.21    215.21 o 
  24   9   4     7462.20     7647.56    463.88 o 
  25   9   4     1019.73     1071.26    353.69 o 
  26   9   4      441.71     -115.91    221.39 o 
  27   9   4      414.40      306.06    389.45 o 
  28   9   4     1769.99     1397.64    470.68 o 
  29   9   4      211.08      394.82    390.89 o 
 -31  10   4        1.55      214.21    283.48 o 
 -30  10   4     2821.65     2908.73    403.90 o 
 -29  10   4     2859.27     2343.72    393.62 o 
 -28  10   4    10095.60     9799.39    631.54 o 
 -27  10   4      441.11      488.47    197.29 o 
 -26  10   4     2366.93     2500.43    263.99 o 
 -25  10   4     1675.85     1720.05    296.16 o 
 -24  10   4     8414.00     8974.34    401.93 o 
 -23  10   4      212.11      181.32    156.62 o 
 -22  10   4     1420.44     1484.47    171.67 o 
 -21  10   4    13148.20    14360.00    390.04 o 
 -20  10   4      333.06      448.23    125.84 o 
 -19  10   4     9459.60     9119.42    315.50 o 
 -18  10   4     2262.07     2428.22    184.39 o 
 -17  10   4     4001.91     4265.61    236.16 o 
 -16  10   4     7085.52     7117.26    369.34 o 
 -15  10   4     1509.23     1582.48    156.28 o 
 -14  10   4    21728.46    22357.44    457.70 o 
 -13  10   4    11437.50    11338.92    311.39 o 
 -12  10   4    60133.11    59482.39    860.02 o 
 -11  10   4     1018.54      678.69    115.69 o 
 -10  10   4    18554.57    18564.69    385.13 o 
  -9  10   4      560.89      490.92    104.59 o 
  -8  10   4   142348.13   140404.16   1877.05 o 
  -7  10   4     7316.25     7272.11    273.05 o 
  -6  10   4    68596.59    70019.14   1433.38 o 
  -5  10   4      145.88      208.00     84.07 o 
  -4  10   4    23367.96    22693.38    441.79 o 
  -3  10   4    17586.84    18288.66    333.59 o 
  -2  10   4     3945.92     4499.99    155.34 o 
  -1  10   4      735.35      771.62     83.18 o 
   0  10   4     1350.07     1671.18    118.63 o 
   1  10   4     2983.81     3055.26    133.86 o 
   2  10   4      865.76     1029.81    145.35 o 
   3  10   4     3090.83     2856.69    148.79 o 
   4  10   4    26878.48    27133.10    358.93 o 
   5  10   4       39.27       27.51     68.65 o 
   6  10   4    18355.21    18730.89    271.42 o 
   7  10   4     1510.67     1462.13    103.86 o 
   8  10   4    71878.68    71875.41    744.35 o 
   9  10   4    10850.87    10794.85    209.53 o 
  10  10   4    37379.70    39095.46    530.14 o 
  11  10   4     2711.55     2846.36    156.78 o 
  12  10   4    32987.35    33543.34    496.11 o 
  13  10   4     3693.88     4089.30    189.58 o 
  14  10   4      274.85      374.39    103.70 o 
  15  10   4     3683.75     3765.38    192.82 o 
  16  10   4    11873.49    12845.14    341.22 o 
  17  10   4      598.96      634.31    202.74 o 
  18  10   4        9.81       50.84    134.36 o 
  19  10   4      404.02      479.52    164.93 o 
  20  10   4        1.18     -179.79    179.79 o 
  21  10   4     3360.37     3296.91    322.18 o 
  22  10   4      469.05      -54.07    231.71 o 
  23  10   4     2621.06     2778.23    319.22 o 
  24  10   4     1939.39     1399.68    330.75 o 
  25  10   4     1101.23      677.21    315.10 o 
  26  10   4     1298.28     1140.35    355.69 o 
  27  10   4        4.12     -271.03    271.03 o 
  28  10   4     5065.61     5845.56    684.29 o 
  29  10   4     2074.52     1204.84    457.30 o 
 -31  11   4     1964.52     1951.35    385.92 o 
 -30  11   4     6060.97     5961.39    579.21 o 
 -29  11   4       73.87      149.42    255.94 o 
 -28  11   4     8990.54     8470.57    793.21 o 
 -27  11   4     1165.19      936.97    225.34 o 
 -26  11   4      285.24      293.10    298.50 o 
 -25  11   4      378.73      312.49    187.30 o 
 -24  11   4      674.55      395.84    223.81 o 
 -23  11   4      905.92     1013.02    205.19 o 
 -22  11   4     3306.59     3425.22    233.17 o 
 -21  11   4     1074.19     1281.35    171.50 o 
 -20  11   4     2405.18     2398.88    192.69 o 
 -19  11   4     5373.47     5483.04    265.65 o 
 -18  11   4       12.44      153.79    112.37 o 
 -17  11   4      551.25      598.32    127.60 o 
 -16  11   4     7067.98     6937.00    271.66 o 
 -15  11   4     8254.51     8012.74    288.92 o 
 -14  11   4    38269.41    37952.47    647.12 o 
 -13  11   4     2272.17     2040.56    170.22 o 
 -12  11   4    15968.06    16181.89    374.50 o 
 -11  11   4    12299.42    12890.29    329.64 o 
 -10  11   4    41259.77    41945.56    659.80 o 
  -9  11   4       44.40       18.16     90.76 o 
  -8  11   4     9594.96     9545.24    301.15 o 
  -7  11   4     2539.93     2677.68    264.89 o 
  -6  11   4    29282.41    30395.14    771.53 o 
  -5  11   4     5349.53     5447.04    249.17 o 
  -4  11   4     2063.56     2440.73    168.32 o 
  -3  11   4      651.42      526.11     86.25 o 
  -2  11   4    28008.65    28915.50    545.26 o 
  -1  11   4      931.03      939.36     93.46 o 
   0  11   4    10860.68    11061.46    267.03 o 
   1  11   4     1875.72     2023.56    131.03 o 
   2  11   4    23204.35    23707.66    403.02 o 
   3  11   4      494.51      786.93     94.21 o 
   4  11   4     2779.19     2953.97    127.14 o 
   5  11   4      735.14      824.49    110.44 o 
   6  11   4    36719.45    36177.56    459.77 o 
   7  11   4       27.79       10.20     55.68 o 
   8  11   4     7310.71     7184.29    172.28 o 
   9  11   4     1460.74     1766.09    130.36 o 
  10  11   4    12907.53    13419.84    286.94 o 
  11  11   4     4701.75     4875.23    195.73 o 
  12  11   4     1867.73     2039.12    203.73 o 
  13  11   4       64.42       42.22    104.91 o 
  14  11   4    35851.04    36988.84    616.86 o 
  15  11   4     6476.94     6858.78    240.66 o 
  16  11   4    17844.90    19405.26    420.92 o 
  17  11   4    12115.84    12158.33    534.65 o 
  18  11   4     6270.40     5941.31    368.87 o 
  19  11   4      543.91      228.37    236.30 o 
  20  11   4     3813.83     3751.59    327.29 o 
  21  11   4      991.07      335.78    279.96 o 
  22  11   4     1926.82     1418.67    341.24 o 
  23  11   4     1736.19     1808.08    365.03 o 
  24  11   4       31.35     -254.02    254.02 o 
  25  11   4        2.91     -415.16    415.16 o 
  26  11   4     6336.05     6226.30    553.04 o 
  27  11   4       30.70     -354.91    354.91 o 
  28  11   4      292.55     -364.43    366.69 o 
 -31  12   4      496.51      168.37    300.52 o 
 -30  12   4        0.51     -153.56    348.50 o 
 -29  12   4     1278.88      704.90    312.91 o 
 -28  12   4       14.96     -142.82    333.56 o 
 -27  12   4     2002.88     1724.55    278.17 o 
 -26  12   4     1802.79     1875.08    266.93 o 
 -25  12   4      310.39      279.09    196.14 o 
 -24  12   4     3928.95     4804.06    326.48 o 
 -23  12   4      572.37      287.00    170.51 o 
 -22  12   4    13772.38    14465.89    471.42 o 
 -21  12   4        6.24      -71.86    141.99 o 
 -20  12   4    14726.98    15585.47    407.74 o 
 -19  12   4     4053.52     4280.47    242.79 o 
 -18  12   4     1456.59     1521.49    160.27 o 
 -17  12   4      426.98      246.56    125.17 o 
 -16  12   4     3636.91     3921.19    301.22 o 
 -15  12   4      326.85      329.80    113.34 o 
 -14  12   4      484.00      297.86    110.47 o 
 -13  12   4     6764.19     6611.17    257.54 o 
 -12  12   4     4047.93     4033.61    218.77 o 
 -11  12   4        6.03      -62.56     84.85 o 
 -10  12   4      296.37      338.60    105.91 o 
  -9  12   4     2082.14     2057.66    160.16 o 
  -8  12   4     4700.47     4880.75    264.53 o 
  -7  12   4     1565.84     1825.78    251.80 o 
  -6  12   4     1293.45     1015.65    183.28 o 
  -5  12   4     1963.69     2209.07    319.10 o 
  -4  12   4     7633.07     7607.69    299.56 o 
  -3  12   4     9747.70     9692.77    415.67 o 
  -2  12   4     1560.12     1729.67    118.87 o 
  -1  12   4      131.05       70.26     71.12 o 
   0  12   4     2525.27     2660.68    139.25 o 
   1  12   4      112.42      144.82     81.71 o 
   2  12   4      852.71      946.00    118.77 o 
   3  12   4      432.07      678.40     99.73 o 
   4  12   4    14821.41    15266.67    296.86 o 
   5  12   4      652.11      534.49     87.95 o 
   6  12   4    19721.13    20472.15    320.62 o 
   7  12   4    21730.79    21862.27    337.74 o 
   8  12   4    39953.18    39618.53    537.36 o 
   9  12   4     7934.97     8762.13    278.42 o 
  10  12   4    30023.95    31301.04    473.39 o 
  11  12   4       30.63       99.10    142.45 o 
  12  12   4     9928.44    10622.25    270.67 o 
  13  12   4       20.86      -85.89     85.89 o 
  14  12   4     1184.88     1220.08    132.58 o 
  15  12   4    13313.15    13294.31    357.00 o 
  16  12   4     1220.56     1136.81    169.38 o 
  17  12   4     2939.62     3187.42    282.09 o 
  18  12   4      522.27      400.82    267.71 o 
  19  12   4       23.46     -113.70    297.31 o 
  20  12   4      688.65      710.88    318.29 o 
  21  12   4      371.14      600.20    325.33 o 
  22  12   4     7422.79     6436.97    529.20 o 
  23  12   4     1554.28     2166.82    378.14 o 
  24  12   4     5474.47     5298.66    507.71 o 
  25  12   4     3972.61     3017.06    942.17 o 
  26  12   4     4977.18     4731.72    630.12 o 
  27  12   4        0.98     -322.67    322.67 o 
  28  12   4     4168.27     4485.27    733.96 o 
 -30  13   4      601.97      186.15    296.04 o 
 -29  13   4     3179.81     2891.68    414.74 o 
 -28  13   4     4234.23     4377.61    476.90 o 
 -27  13   4     2820.28     2736.32    393.07 o 
 -26  13   4    15062.58    16329.59    538.10 o 
 -25  13   4     2124.03     2550.18    278.88 o 
 -24  13   4     6065.23     6014.29    361.86 o 
 -23  13   4      624.45      538.37    188.12 o 
 -22  13   4       33.31       11.77    155.52 o 
 -21  13   4     5860.89     6140.95    345.91 o 
 -20  13   4    10682.74    11140.38    356.85 o 
 -19  13   4     2940.27     2985.69    219.56 o 
 -18  13   4    25222.41    25583.16    519.56 o 
 -17  13   4      199.57      306.21    123.01 o 
 -16  13   4    13023.12    13457.97    452.12 o 
 -15  13   4      435.14      360.79    173.37 o 
 -14  13   4     1695.66     1815.44    171.74 o 
 -13  13   4      247.26      187.76    100.50 o 
 -12  13   4      750.71     1065.06    141.17 o 
 -11  13   4     1658.91     1377.47    149.57 o 
 -10  13   4    91376.45    92657.57   1237.22 o 
  -9  13   4     1841.80     1876.07    158.19 o 
  -8  13   4    28220.16    28594.43    641.37 o 
  -7  13   4     2105.83     2541.14    209.17 o 
  -6  13   4    25449.76    26916.74    788.53 o 
  -5  13   4        9.19      -15.61    123.40 o 
  -4  13   4    29538.32    29075.34    665.98 o 
  -3  13   4      112.04      222.06    101.55 o 
  -2  13   4    24796.29    26216.14    464.93 o 
  -1  13   4     3109.01     3236.28    152.87 o 
   0  13   4       72.52      100.25     75.48 o 
   1  13   4        1.40      -77.05     77.05 o 
   2  13   4     4249.52     4676.20    186.68 o 
   3  13   4        3.97       17.95     84.65 o 
   4  13   4    10532.66    10017.59    249.83 o 
   5  13   4     1502.69     1766.69    128.74 o 
   6  13   4    24432.71    24278.48    366.06 o 
   7  13   4    14676.46    14849.17    316.07 o 
   8  13   4    12450.95    13438.57    286.16 o 
   9  13   4     2816.71     3143.94    165.13 o 
  10  13   4    26915.51    26983.46    437.78 o 
  11  13   4    12766.88    12384.41    292.37 o 
  12  13   4    75668.65    77017.95   1009.97 o 
  13  13   4     1768.67     1854.30    205.99 o 
  14  13   4     1327.96     1331.33    193.32 o 
  15  13   4       92.43     -137.98    137.98 o 
  16  13   4      218.51      310.42    184.77 o 
  17  13   4      429.95      899.97    287.33 o 
  18  13   4    17973.05    19348.23   1116.68 o 
  19  13   4      867.06      902.32    553.55 o 
  20  13   4    16017.48    16319.47    716.86 o 
  21  13   4     2720.74     2595.52    404.99 o 
  22  13   4     5707.66     5461.81    652.89 o 
  23  13   4     6796.52     7547.60    578.27 o 
  24  13   4     2288.88     1995.62    407.66 o 
  25  13   4     1406.23     1190.29    373.36 o 
  26  13   4      427.14       72.60    339.74 o 
  27  13   4     3901.57     3158.01    591.50 o 
 -30  14   4     2975.67     2390.50    529.76 o 
 -29  14   4       30.84     -222.45    268.40 o 
 -28  14   4      393.82     -262.95    262.95 o 
 -27  14   4      409.68      331.78    223.05 o 
 -26  14   4     2169.15     2317.23    331.66 o 
 -25  14   4      189.99      580.54    208.96 o 
 -24  14   4    17382.20    17659.06    708.34 o 
 -23  14   4      407.82      160.16    166.40 o 
 -22  14   4     6787.71     7036.32    376.16 o 
 -21  14   4       14.34     -144.43    151.42 o 
 -20  14   4     8479.78     8253.51    395.66 o 
 -19  14   4     2965.84     3727.32    243.75 o 
 -18  14   4    16577.14    17484.13    430.67 o 
 -17  14   4      205.07      191.69    142.71 o 
 -16  14   4     6461.32     6872.36    431.88 o 
 -15  14   4        6.56      -27.56    102.79 o 
 -14  14   4     7293.97     7524.09    295.07 o 
 -13  14   4     1295.03     1201.69    150.58 o 
 -12  14   4     5792.75     5458.00    265.91 o 
 -11  14   4      544.71      557.63    131.69 o 
 -10  14   4     1052.44     1103.90    145.89 o 
  -9  14   4      322.67      220.85    110.01 o 
  -8  14   4    39548.80    40273.59    734.51 o 
  -7  14   4     1431.99     1538.19    227.08 o 
  -6  14   4    16744.82    17747.07    495.18 o 
  -5  14   4     2499.98     2566.42    222.32 o 
  -4  14   4     3382.00     3477.48    256.81 o 
  -3  14   4     1304.32     1722.33    181.15 o 
  -2  14   4     4188.96     4108.55    242.24 o 
  -1  14   4      157.99      121.96     99.93 o 
   0  14   4     5146.23     4934.19    219.64 o 
   1  14   4     3511.02     3802.68    202.73 o 
   2  14   4      205.92      225.18     92.72 o 
   3  14   4      216.50      463.70     88.54 o 
   4  14   4    11287.84    12117.60    359.43 o 
   5  14   4     1282.26     1383.54    123.78 o 
   6  14   4     4912.60     5062.81    252.53 o 
   7  14   4     3629.20     3690.41    200.85 o 
   8  14   4    30159.85    31344.39    531.63 o 
   9  14   4    12144.53    13260.85    337.72 o 
  10  14   4    55844.82    58309.93    922.12 o 
  11  14   4     2400.97     2661.38    226.44 o 
  12  14   4      280.26      289.65    154.99 o 
  13  14   4      562.76      539.84    167.37 o 
  14  14   4       72.10     -137.78    137.78 o 
  15  14   4     2886.65     3215.91    257.62 o 
  16  14   4    16765.62    16754.62    749.29 o 
  17  14   4       70.13      166.03    255.60 o 
  18  14   4       56.97     -269.12    337.82 o 
  19  14   4     2668.12     2967.93    498.83 o 
  20  14   4     9811.82     9454.40    612.92 o 
  21  14   4      362.22      388.16    318.06 o 
  22  14   4     4119.26     3987.70    472.57 o 
  23  14   4      541.35      693.70    337.81 o 
  24  14   4     5880.24     5776.00    537.08 o 
  25  14   4     3260.57     3299.96    618.43 o 
  26  14   4    12216.75    10955.80    715.29 o 
  27  14   4      545.22      243.63    433.35 o 
 -29  15   4      272.04      286.53    291.66 o 
 -28  15   4     2207.37     2340.88    398.17 o 
 -27  15   4      240.60       67.00    212.48 o 
 -26  15   4     8665.54     8719.17    739.34 o 
 -25  15   4     2036.47     1936.82    263.03 o 
 -24  15   4     1970.88     1899.60    291.84 o 
 -23  15   4      574.04      291.96    188.99 o 
 -22  15   4     4011.00     4692.66    331.34 o 
 -21  15   4      760.14      574.99    248.98 o 
 -20  15   4    14875.55    14670.51    481.72 o 
 -19  15   4       32.16       49.27    162.24 o 
 -18  15   4     1822.86     1771.41    193.25 o 
 -17  15   4      543.33      562.12    151.66 o 
 -16  15   4    39985.14    40865.88    737.46 o 
 -15  15   4      629.35      792.87    145.17 o 
 -14  15   4    31718.77    32636.33    623.85 o 
 -13  15   4     1852.99     2202.37    190.88 o 
 -12  15   4      399.69      445.30    123.26 o 
 -11  15   4       39.40      116.82    123.18 o 
 -10  15   4     5621.33     6052.27    260.51 o 
  -9  15   4     5144.54     5928.67    262.17 o 
  -8  15   4     2373.76     2525.19    194.72 o 
  -7  15   4     1077.78     1038.71    151.75 o 
  -6  15   4    15641.60    15792.94    483.94 o 
  -5  15   4     3434.20     3332.17    227.23 o 
  -4  15   4    13877.35    13752.67    354.14 o 
  -3  15   4      669.88      685.91    153.69 o 
  -2  15   4     2710.75     2813.32    307.23 o 
  -1  15   4      323.07      458.69    148.41 o 
   0  15   4    55837.82    55957.53    816.17 o 
   1  15   4     1922.47     1791.11    155.34 o 
   2  15   4    47846.39    48785.90    739.61 o 
   3  15   4       98.69       53.77     97.66 o 
   4  15   4    11107.87    10923.67    341.33 o 
   5  15   4     4716.46     4832.94    186.48 o 
   6  15   4     6766.65     6165.47    245.81 o 
   7  15   4     1381.21     1245.37    180.52 o 
   8  15   4     8553.35     9240.32    451.33 o 
   9  15   4     2670.00     2442.54    221.37 o 
  10  15   4      282.30      466.20    157.17 o 
  11  15   4     1247.95     1602.40    196.97 o 
  12  15   4     6633.78     6163.85    318.73 o 
  13  15   4      373.67      293.84    161.33 o 
  14  15   4      473.42      326.38    179.24 o 
  15  15   4     4672.05     4864.57    305.89 o 
  16  15   4    26433.29    27089.98    707.86 o 
  17  15   4     4430.78     4919.46    452.86 o 
  18  15   4    21852.40    23006.86   1061.66 o 
  19  15   4     1019.48      466.24    439.93 o 
  20  15   4       78.75       37.45    285.74 o 
  21  15   4     2361.20     2533.68    408.32 o 
  22  15   4     1551.23      325.76    400.89 o 
  23  15   4        4.17     -281.71    281.71 o 
  24  15   4     7284.96     8324.78    624.28 o 
  25  15   4     2362.33     1381.98    402.07 o 
  26  15   4     1878.45      791.45    513.64 o 
 -28  16   4      582.73      531.23    293.32 o 
 -27  16   4     1609.74     1719.23    297.82 o 
 -26  16   4     6674.73     6730.53    411.24 o 
 -25  16   4       19.86     -110.82    180.43 o 
 -24  16   4    16463.03    16221.28    540.50 o 
 -23  16   4     3210.90     3377.00    307.74 o 
 -22  16   4     5930.73     5514.70    353.51 o 
 -21  16   4      245.32      393.34    182.30 o 
 -20  16   4     1888.33     1931.70    243.68 o 
 -19  16   4     2573.60     2159.23    265.74 o 
 -18  16   4    27608.00    27382.20    645.22 o 
 -17  16   4      605.94      733.25    153.50 o 
 -16  16   4    19125.34    19252.29    485.66 o 
 -15  16   4      136.93      108.10    125.80 o 
 -14  16   4     5807.07     5441.74    283.18 o 
 -13  16   4      140.27      137.30    121.33 o 
 -12  16   4     4172.14     4177.65    250.19 o 
 -11  16   4       99.46       27.88    181.45 o 
 -10  16   4      105.34       77.55    103.70 o 
  -9  16   4     1483.50     1381.69    215.97 o 
  -8  16   4    13456.57    13458.38    375.89 o 
  -7  16   4     4851.46     5388.75    264.06 o 
  -6  16   4       10.39      -66.11    112.10 o 
  -5  16   4      134.44     -127.56    127.56 o 
  -4  16   4    14320.32    14488.40    439.52 o 
  -3  16   4    10035.07    10403.74    368.41 o 
  -2  16   4    35171.32    36959.62    725.84 o 
  -1  16   4      362.00      395.56    161.01 o 
   0  16   4     6239.69     6599.38    375.26 o 
   1  16   4        0.13      -23.18    104.54 o 
   2  16   4    37630.79    37748.77    691.55 o 
   3  16   4     6861.55     7256.25    310.32 o 
   4  16   4    25117.08    24598.32    409.41 o 
   5  16   4     5667.51     5494.83    284.68 o 
   6  16   4     4430.24     4352.37    305.55 o 
   7  16   4      198.40      -55.45    135.82 o 
   8  16   4     2300.71     2034.64    210.01 o 
   9  16   4     2165.02     2052.58    262.06 o 
  10  16   4    20170.36    19760.55    536.74 o 
  11  16   4     1533.35     1501.29    205.91 o 
  12  16   4       33.93      -13.89    157.44 o 
  13  16   4       54.67      100.84    155.86 o 
  14  16   4    17076.78    17491.47    494.00 o 
  15  16   4     2014.27     2063.22    241.56 o 
  16  16   4     2311.89     2579.54    289.82 o 
  17  16   4       74.34     -102.66    247.56 o 
  18  16   4    11941.99    11793.56    646.30 o 
  19  16   4     9494.44     9198.33    611.97 o 
  20  16   4     8025.43     7836.37    744.20 o 
  21  16   4     1297.04      993.97    351.09 o 
  22  16   4     2628.78     2382.72    398.93 o 
  23  16   4     2707.43     2799.78    439.73 o 
  24  16   4      270.55      284.69    334.00 o 
  25  16   4      148.67     -399.09    399.09 o 
 -28  17   4      378.18     -190.65    305.28 o 
 -27  17   4        1.92     -114.59    216.08 o 
 -26  17   4     6081.93     6782.52    485.53 o 
 -25  17   4      628.90      464.79    206.33 o 
 -24  17   4      118.97     -121.96    218.27 o 
 -23  17   4      242.03       43.79    214.62 o 
 -22  17   4     3180.10     3257.20    295.62 o 
 -21  17   4     5167.48     5762.52    367.20 o 
 -20  17   4     4136.84     4068.87    314.39 o 
 -19  17   4     1922.13     2256.11    249.43 o 
 -18  17   4     2219.53     2269.93    246.80 o 
 -17  17   4     1519.31     1415.50    223.10 o 
 -16  17   4      405.85      214.08    146.75 o 
 -15  17   4     2761.33     2727.32    227.50 o 
 -14  17   4     8515.63     8959.90    338.81 o 
 -13  17   4       78.61      247.47    188.73 o 
 -12  17   4     4042.18     4255.34    328.75 o 
 -11  17   4     1758.32     1902.63    172.27 o 
 -10  17   4    11562.86    12047.70    374.18 o 
  -9  17   4      939.47      909.86    179.35 o 
  -8  17   4     2242.71     1964.65    214.50 o 
  -7  17   4       58.18       66.28    132.57 o 
  -6  17   4    14362.45    15691.32    461.85 o 
  -5  17   4    11816.02    12807.74    542.48 o 
  -4  17   4     1475.80     1570.43    193.74 o 
  -3  17   4      715.82      827.25    176.85 o 
  -2  17   4    30203.03    32152.21    682.02 o 
  -1  17   4    14158.88    14513.48    436.22 o 
   0  17   4     1058.95     1160.54    214.02 o 
   1  17   4      274.99      226.35    154.67 o 
   2  17   4      394.34      390.46    121.33 o 
   3  17   4     1957.27     2044.85    186.89 o 
   4  17   4    18532.18    18416.69    789.66 o 
   5  17   4     6113.39     5280.35    286.12 o 
   6  17   4     8620.26     8949.57    342.51 o 
   7  17   4      449.47      548.14    166.02 o 
   8  17   4     9182.50     9480.31    354.91 o 
   9  17   4      146.07     -151.01    151.01 o 
  10  17   4     6164.69     6311.86    329.72 o 
  11  17   4     7933.04     7728.60    363.63 o 
  12  17   4      222.58      347.55    174.34 o 
  13  17   4      144.49     -131.71    163.18 o 
  14  17   4     8111.84     8045.37    384.05 o 
  15  17   4     2055.97     2120.71    252.22 o 
  16  17   4        0.10     -113.60    193.42 o 
  17  17   4      559.61      120.37    278.39 o 
  18  17   4      542.80      214.03    302.01 o 
  19  17   4     2318.79     2131.03    396.23 o 
  20  17   4     1396.55     1439.45    405.72 o 
  21  17   4      247.88     -282.66    282.66 o 
  22  17   4      360.34      101.25    315.77 o 
  23  17   4     2183.35     1696.34    401.89 o 
  24  17   4     4469.81     3931.98    499.35 o 
  25  17   4      315.41     -402.01    402.01 o 
 -27  18   4       27.92     -359.66    473.64 o 
 -26  18   4     2737.10     2747.57    577.77 o 
 -25  18   4       64.07      -32.40    194.39 o 
 -24  18   4      943.52      833.49    240.74 o 
 -23  18   4        0.52      -58.99    188.02 o 
 -22  18   4        0.84       94.75    179.47 o 
 -21  18   4     3511.08     3950.74    318.73 o 
 -20  18   4     1531.06     1296.33    231.72 o 
 -19  18   4     8364.33     7377.87    395.77 o 
 -18  18   4     2082.77     2319.82    255.50 o 
 -17  18   4     3689.44     3633.88    297.62 o 
 -16  18   4    10148.09    10131.44    428.77 o 
 -15  18   4     1457.65     1111.75    169.29 o 
 -14  18   4      745.14      682.11    156.25 o 
 -13  18   4     9109.61     9137.18    323.31 o 
 -12  18   4    43310.74    43422.88    880.98 o 
 -11  18   4      873.33      885.10    190.16 o 
 -10  18   4    12409.38    12389.42    438.08 o 
  -9  18   4     3280.97     3311.04    263.31 o 
  -8  18   4    12274.73    13142.03    438.21 o 
  -7  18   4     1159.42     1053.14    302.58 o 
  -6  18   4     3655.13     3717.99    272.93 o 
  -5  18   4       98.01      342.97    151.02 o 
  -4  18   4    24106.75    24310.87    592.56 o 
  -3  18   4    25335.93    25362.98    602.53 o 
  -2  18   4    15764.90    16736.68    481.72 o 
  -1  18   4     1407.24     1470.48    203.69 o 
   0  18   4     5301.94     5341.71    306.18 o 
   1  18   4      775.78      638.55    159.72 o 
   2  18   4      515.02      616.25    148.13 o 
   3  18   4     1817.40     1752.29    202.45 o 
   4  18   4    29768.10    29339.82    777.94 o 
   5  18   4      345.17      249.98    174.50 o 
   6  18   4    10634.12    11305.09    429.93 o 
   7  18   4     1086.98      852.06    191.11 o 
   8  18   4     9823.66     9165.74    371.30 o 
   9  18   4     1197.58     1264.03    201.90 o 
  10  18   4      231.54      409.59    177.98 o 
  11  18   4     1051.49      912.61    202.49 o 
  12  18   4    32214.76    33121.66    704.41 o 
  13  18   4     7090.88     6799.17    364.49 o 
  14  18   4     8386.94     7858.55    390.64 o 
  15  18   4     9936.43     9839.52    560.14 o 
  16  18   4       71.98       51.80    282.69 o 
  17  18   4     2002.87     2241.32    390.13 o 
  18  18   4      704.38      484.49    319.64 o 
  19  18   4      286.00      294.01    321.71 o 
  20  18   4      195.84     -259.07    296.45 o 
  21  18   4     1612.05     1596.99    400.42 o 
  22  18   4     1730.29     1369.85    392.71 o 
  23  18   4       58.68     -301.88    301.88 o 
  24  18   4      126.90      -62.48    416.69 o 
 -26  19   4       63.18     -318.51    318.51 o 
 -25  19   4       64.09     -173.50    216.00 o 
 -24  19   4      183.59      -88.80    250.20 o 
 -23  19   4       89.53     -155.66    155.66 o 
 -22  19   4       81.19      149.09    228.70 o 
 -21  19   4      848.85      840.24    205.40 o 
 -20  19   4      101.69      203.41    174.71 o 
 -19  19   4     1726.14     1620.33    247.86 o 
 -18  19   4     1902.62     1979.13    247.48 o 
 -17  19   4     1841.83     2213.76    252.58 o 
 -16  19   4     6189.31     6550.20    369.00 o 
 -15  19   4     9120.44     9618.88    485.54 o 
 -14  19   4    32554.27    32470.64    670.29 o 
 -13  19   4       63.56     -179.76    179.76 o 
 -12  19   4    11663.48    12371.57    454.40 o 
 -11  19   4    12127.23    11529.81    530.37 o 
 -10  19   4     4553.80     4850.84    320.89 o 
  -9  19   4      600.10      526.22    176.16 o 
  -8  19   4      537.92      492.48    169.09 o 
  -7  19   4     4727.31     5002.62    461.93 o 
  -6  19   4      749.18      939.73    204.07 o 
  -5  19   4     6285.68     6059.28    340.98 o 
  -4  19   4      267.77       -6.83    215.06 o 
  -3  19   4     1052.47     1285.79    200.84 o 
  -2  19   4    26030.26    25881.62    622.34 o 
  -1  19   4     8916.87     8953.49    378.84 o 
   0  19   4    13503.51    13534.69    554.01 o 
   1  19   4      758.40      711.52    262.24 o 
   2  19   4    24897.74    24766.01    537.76 o 
   3  19   4       73.73      105.49    168.60 o 
   4  19   4     9024.53     9460.79    403.90 o 
   5  19   4     1552.16     1943.57    246.22 o 
   6  19   4     2351.28     2548.53    267.77 o 
   7  19   4      208.02      346.82    229.26 o 
   8  19   4      114.64     -176.04    176.04 o 
   9  19   4     2866.72     2925.07    299.87 o 
  10  19   4     6904.59     7461.67    414.97 o 
  11  19   4     1190.55     1098.30    235.63 o 
  12  19   4     2370.51     1990.59    243.63 o 
  13  19   4     3583.63     3665.70    297.58 o 
  14  19   4     9599.01     9211.53    428.02 o 
  15  19   4     5682.24     5235.12    393.38 o 
  16  19   4     6400.62     6318.52    670.90 o 
  17  19   4     9436.06     8857.46    607.38 o 
  18  19   4     1408.77     1194.77    364.82 o 
  19  19   4      358.25     -296.03    355.65 o 
  20  19   4     2575.80     2364.99    423.20 o 
  21  19   4      216.08      189.22    314.15 o 
  22  19   4      423.92     -181.64    310.70 o 
  23  19   4     1855.81     1511.59    862.38 o 
 -25  20   4     2250.56     2322.55    409.29 o 
 -24  20   4     4378.27     4119.51    838.91 o 
 -23  20   4     1719.40     1504.42    335.06 o 
 -22  20   4     8005.48     8044.05    525.67 o 
 -21  20   4      421.60      321.58    257.75 o 
 -20  20   4     6311.35     6113.82    511.22 o 
 -19  20   4     4248.45     4075.67    326.08 o 
 -18  20   4        8.62      -21.91    171.92 o 
 -17  20   4       48.25     -156.50    156.50 o 
 -16  20   4      632.56      448.18    183.97 o 
 -15  20   4       36.72     -139.68    208.88 o 
 -14  20   4      707.05      710.80    191.30 o 
 -13  20   4     2603.32     2564.60    269.42 o 
 -12  20   4     1781.48     1804.36    236.59 o 
 -11  20   4       96.10     -145.51    220.08 o 
 -10  20   4     1190.17     1010.74    194.15 o 
  -9  20   4     9934.94    10074.12    426.27 o 
  -8  20   4    14458.68    14493.04    486.42 o 
  -7  20   4      109.89       21.49    152.01 o 
  -6  20   4    18210.08    18738.03    541.85 o 
  -5  20   4     1244.08      921.78    204.20 o 
  -4  20   4     2731.37     3320.27    276.71 o 
  -3  20   4     5268.83     5261.39    361.67 o 
  -2  20   4      900.95     1170.50    204.78 o 
  -1  20   4       96.71     -121.31    144.17 o 
   0  20   4        1.47      -81.77    139.89 o 
   1  20   4     1249.89     1267.66    175.87 o 
   2  20   4     3300.15     3376.02    283.19 o 
   3  20   4     1638.65     1477.95    230.16 o 
   4  20   4      401.95      383.39    186.06 o 
   5  20   4      956.66      692.83    211.87 o 
   6  20   4     5906.87     5512.85    358.34 o 
   7  20   4     8298.45     9111.23    455.18 o 
   8  20   4    11740.88    11964.50    507.27 o 
   9  20   4     4905.18     4664.22    349.51 o 
  10  20   4    30146.90    30136.84    761.82 o 
  11  20   4     2521.73     2337.12    258.90 o 
  12  20   4     3909.33     3981.02    408.04 o 
  13  20   4       12.53     -168.54    168.54 o 
  14  20   4      549.55      364.19    203.25 o 
  15  20   4     3719.53     3295.84    383.78 o 
  16  20   4        3.67     -299.26    299.26 o 
  17  20   4        0.11     -235.73    285.07 o 
  18  20   4      664.24      436.68    324.19 o 
  19  20   4       43.10     -142.49    327.00 o 
  20  20   4      571.88       81.16    315.41 o 
  21  20   4      128.62      -32.83    326.34 o 
  22  20   4     3184.93     3481.31    624.72 o 
 -24  21   4     2322.15     1884.55    411.92 o 
 -23  21   4     1026.61     1045.99    357.50 o 
 -22  21   4       73.53      -78.82    251.07 o 
 -21  21   4     1877.61     2434.13    352.54 o 
 -20  21   4     3881.67     3502.31    390.01 o 
 -19  21   4      516.50        7.68    362.21 o 
 -18  21   4    10566.99    10063.68    558.63 o 
 -17  21   4     1500.07     1689.10    305.26 o 
 -16  21   4     4745.63     4320.33    395.75 o 
 -15  21   4       62.44      -89.11    214.51 o 
 -14  21   4      728.78      701.90    267.89 o 
 -13  21   4      158.87      137.16    198.98 o 
 -12  21   4      200.99      146.91    167.91 o 
 -11  21   4     1268.74     1179.85    278.29 o 
 -10  21   4    23531.60    23522.36    981.21 o 
  -9  21   4      121.12      -81.49    157.32 o 
  -8  21   4    13514.12    12729.69    777.41 o 
  -7  21   4     1478.50     1504.15    278.19 o 
  -6  21   4     6284.63     6690.76    378.25 o 
  -5  21   4      760.50      746.68    244.81 o 
  -4  21   4    13999.55    13977.48    477.83 o 
  -3  21   4       70.63     -134.95    134.95 o 
  -2  21   4     3778.55     3571.69    293.72 o 
  -1  21   4     5560.62     5942.30    354.78 o 
   0  21   4       64.36     -137.99    137.99 o 
   1  21   4       28.37      236.56    176.91 o 
   2  21   4     3447.54     3382.90    300.58 o 
   3  21   4      737.49      193.66    190.56 o 
   4  21   4     5398.84     5520.53    361.97 o 
   5  21   4     1094.04      695.95    223.75 o 
   6  21   4    13825.44    13566.20    510.08 o 
   7  21   4     4047.00     4186.09    479.47 o 
   8  21   4     6646.32     6679.56    407.26 o 
   9  21   4     2227.86     2382.13    290.48 o 
  10  21   4     5797.54     6014.42    403.98 o 
  11  21   4     4233.35     4744.51    373.23 o 
  12  21   4    22988.63    24312.07    705.88 o 
  13  21   4       76.39     -140.94    188.26 o 
  14  21   4      362.07      175.60    214.08 o 
  15  21   4      330.63     -178.38    213.40 o 
  16  21   4        2.55     -305.49    305.49 o 
  17  21   4      173.20      -87.72    295.53 o 
  18  21   4     6346.82     6473.68    562.24 o 
  19  21   4        7.32      -68.16    325.84 o 
  20  21   4     9710.25     9979.67    683.90 o 
  21  21   4     1249.37      481.32    627.57 o 
 -23  22   4      309.86     -109.41    306.77 o 
 -22  22   4      256.09      -73.65    595.82 o 
 -21  22   4        0.64       -5.38    283.03 o 
 -20  22   4     2208.89     1792.99    390.40 o 
 -19  22   4      785.51      637.67    365.12 o 
 -18  22   4     4662.73     4411.57    490.51 o 
 -17  22   4      575.63      316.92    271.27 o 
 -16  22   4     2203.46     1394.66    335.15 o 
 -15  22   4     1345.22      885.72    386.42 o 
 -14  22   4     1390.43     1057.64    273.33 o 
 -13  22   4        9.11      -21.75    231.86 o 
 -12  22   4       22.69     -133.35    234.98 o 
 -11  22   4      250.84      318.57    180.68 o 
 -10  22   4       64.41       51.62    165.52 o 
  -9  22   4       62.03      -78.83    166.61 o 
  -8  22   4     7208.68     7628.28    568.75 o 
  -7  22   4      160.05      157.58    168.61 o 
  -6  22   4     7513.79     7091.32    396.21 o 
  -5  22   4       15.72     -171.03    171.03 o 
  -4  22   4     1154.41     1071.20    216.30 o 
  -3  22   4      175.52     -154.18    154.18 o 
  -2  22   4      960.00      996.80    206.78 o 
  -1  22   4        0.51       23.71    160.25 o 
   0  22   4     1021.14      921.04    206.99 o 
   1  22   4     6256.63     5649.31    370.31 o 
   2  22   4     1599.05     1818.30    250.67 o 
   3  22   4        9.89     -158.95    158.95 o 
   4  22   4     4019.33     3959.55    332.67 o 
   5  22   4      495.24      468.44    211.19 o 
   6  22   4      626.42      526.31    210.97 o 
   7  22   4      106.28     -191.48    191.48 o 
   8  22   4     3530.67     3454.84    331.46 o 
   9  22   4     2254.41     2168.19    297.19 o 
  10  22   4    12255.24    11905.35    540.71 o 
  11  22   4      797.33      647.78    244.70 o 
  12  22   4       21.19      -51.37    205.03 o 
  13  22   4      154.00       22.51    212.47 o 
  14  22   4      499.75      -27.97    218.56 o 
  15  22   4      331.17     -228.59    243.81 o 
  16  22   4     2407.50     2301.00    406.71 o 
  17  22   4      486.31      -85.11    305.09 o 
  18  22   4        8.69     -250.02    316.30 o 
  19  22   4     2526.65     2167.45    554.08 o 
  20  22   4     2502.47     1434.40    515.72 o 
 -21  23   4     1189.26      902.99    378.83 o 
 -20  23   4    11088.47    11038.64    836.70 o 
 -19  23   4      668.53      386.89    301.57 o 
 -18  23   4     3824.47     3276.09    451.95 o 
 -17  23   4      155.26      -62.72    272.35 o 
 -16  23   4     5561.76     6191.16    468.45 o 
 -15  23   4       35.95       80.27    239.38 o 
 -14  23   4     3393.11     2972.00    449.31 o 
 -13  23   4      281.39      145.67    258.50 o 
 -12  23   4      178.76      108.35    236.36 o 
 -11  23   4        2.47     -210.18    210.18 o 
 -10  23   4      362.76      198.55    229.58 o 
  -9  23   4      110.66     -181.23    181.23 o 
  -8  23   4      255.77     -131.34    252.11 o 
  -7  23   4       76.56     -163.82    163.82 o 
  -6  23   4        9.96     -142.74    142.74 o 
  -5  23   4     2657.79     2145.92    260.76 o 
  -4  23   4     5717.58     4990.24    346.91 o 
  -3  23   4      120.09      281.51    184.16 o 
  -2  23   4     5146.92     4804.08    342.43 o 
  -1  23   4      891.71      625.12    280.37 o 
   0  23   4    12370.61    12366.55    508.30 o 
   1  23   4      261.06      404.93    289.51 o 
   2  23   4     9108.57     9580.63    551.71 o 
   3  23   4       18.74      -48.33    180.59 o 
   4  23   4     6992.08     7398.75    436.10 o 
   5  23   4     4851.17     4645.38    454.61 o 
   6  23   4     3384.17     3174.92    328.50 o 
   7  23   4      669.52      723.16    244.50 o 
   8  23   4     1231.73      957.35    363.62 o 
   9  23   4       50.58     -328.17    359.14 o 
  10  23   4      615.87      412.24    236.43 o 
  11  23   4     1751.90     1157.90    275.56 o 
  12  23   4       50.87       43.74    215.48 o 
  13  23   4      408.91      321.42    239.67 o 
  14  23   4      185.51      223.93    267.09 o 
  15  23   4      914.44     1049.64    303.12 o 
  16  23   4     5915.41     5181.58    641.90 o 
  17  23   4     1142.75      761.99    565.12 o 
  18  23   4     4875.41     4328.08    936.93 o 
  19  23   4        3.90       69.68    449.53 o 
 -20  24   4     2399.12      882.38    859.66 o 
 -19  24   4     3462.48     3048.22    404.04 o 
 -18  24   4     4683.36     4123.92    440.16 o 
 -17  24   4      162.83     -209.81    269.83 o 
 -16  24   4     2358.58     2438.46    368.53 o 
 -15  24   4      209.34       72.87    271.14 o 
 -14  24   4     1035.45      214.73    323.74 o 
 -13  24   4      111.46     -209.48    209.48 o 
 -12  24   4       28.93     -229.69    229.69 o 
 -11  24   4        0.23      133.72    256.47 o 
 -10  24   4      354.80      258.62    259.89 o 
  -9  24   4      135.09      163.54    190.54 o 
  -8  24   4     1254.99     1080.93    229.71 o 
  -7  24   4     1090.48      654.58    254.22 o 
  -6  24   4     9203.26    10799.97    797.70 o 
  -5  24   4      100.97      350.21    192.35 o 
  -4  24   4     7604.40     8359.57    448.57 o 
  -3  24   4     8194.89     8557.13    435.01 o 
  -2  24   4     1698.66     1475.09    433.73 o 
  -1  24   4        7.70      -71.98    183.44 o 
   0  24   4      270.18       -9.12    261.24 o 
   1  24   4      696.97     1009.23    251.85 o 
   2  24   4     8557.60     9325.95    487.40 o 
   3  24   4     5628.64     6044.23    414.36 o 
   4  24   4     2560.09     2402.45    303.63 o 
   5  24   4     2865.76     3012.66    327.01 o 
   6  24   4     3455.28     3733.56    359.63 o 
   7  24   4      504.43      621.84    241.11 o 
   8  24   4      890.93      918.75    260.81 o 
   9  24   4      140.44      238.91    237.44 o 
  10  24   4        2.22     -212.14    224.62 o 
  11  24   4        0.02     -343.49    343.49 o 
  12  24   4      215.29       -4.33    225.84 o 
  13  24   4      598.27      507.69    250.79 o 
  14  24   4      825.28      167.02    265.13 o 
  15  24   4        3.70     -343.38    343.38 o 
  16  24   4      169.00       47.42    657.31 o 
  17  24   4       52.05      155.95    646.71 o 
 -18  25   4     2209.97      866.54    856.83 o 
 -17  25   4     4513.77     4028.26    432.88 o 
 -16  25   4     1583.14     1116.39    333.07 o 
 -15  25   4     2425.38     2406.21    407.18 o 
 -14  25   4    12174.14    12672.33   1021.90 o 
 -13  25   4      162.12     -378.55    378.55 o 
 -12  25   4     3139.88     3146.82    418.53 o 
 -11  25   4     2877.10     2373.86    383.66 o 
 -10  25   4     3796.85     2967.17    401.40 o 
  -9  25   4       38.57     -234.61    234.61 o 
  -8  25   4      141.65     -101.18    180.72 o 
  -7  25   4      323.55      223.64    193.76 o 
  -6  25   4     1615.56      940.98    265.88 o 
  -5  25   4     6170.53     6814.91    604.84 o 
  -4  25   4     1088.97     1525.98    318.82 o 
  -3  25   4       46.90     -215.52    215.52 o 
  -2  25   4    11444.20    11626.80    619.78 o 
  -1  25   4    15320.50    14859.90    658.29 o 
   0  25   4     3338.12     3145.10    381.22 o 
   1  25   4       86.31       34.48    247.90 o 
   2  25   4    10351.80    10071.17    813.49 o 
   3  25   4      361.51      176.12    247.50 o 
   4  25   4    10601.74    10382.33    817.13 o 
   5  25   4     4068.42     4218.77    370.36 o 
   6  25   4      141.15     -137.45    217.52 o 
   7  25   4     2125.35     2457.85    324.43 o 
   8  25   4      128.27     -207.07    207.07 o 
   9  25   4        1.94     -230.20    230.20 o 
  10  25   4     3731.64     3182.58    355.23 o 
  11  25   4     3215.60     3197.24    359.36 o 
  12  25   4      269.67      -64.42    273.01 o 
  13  25   4      562.51        9.79    453.53 o 
  14  25   4     1540.36     1300.95    454.06 o 
  15  25   4     2819.82     1359.59    781.90 o 
  16  25   4     1944.75     1068.90    807.06 o 
 -16  26   4     4714.01     4250.60    865.61 o 
 -15  26   4     2030.30     1622.34    373.47 o 
 -14  26   4      219.40     -239.43    283.91 o 
 -13  26   4     5013.33     4682.89    621.23 o 
 -12  26   4    18068.32    17062.45    756.77 o 
 -11  26   4      839.48      175.97    389.25 o 
 -10  26   4    10126.59    10002.02    636.89 o 
  -9  26   4     6887.45     6509.14    519.93 o 
  -8  26   4      174.29       67.44    253.14 o 
  -7  26   4      235.64       92.85    197.60 o 
  -6  26   4      216.91     -240.26    347.95 o 
  -5  26   4      114.68     -118.59    219.88 o 
  -4  26   4     9043.61     8718.67    572.60 o 
  -3  26   4    11552.77    12693.33    644.44 o 
  -2  26   4     8290.53     7719.48    542.69 o 
  -1  26   4      730.43      594.69    285.21 o 
   0  26   4     4061.79     3708.26    489.72 o 
   1  26   4     2494.25     2033.90    383.10 o 
   2  26   4       13.72     -202.28    301.67 o 
   3  26   4      966.58     1011.36    311.10 o 
   4  26   4     9701.81    10493.28    905.70 o 
   5  26   4      481.52      250.10    274.95 o 
   6  26   4     1948.38     1159.93    328.06 o 
   7  26   4     1540.55     1281.03    360.01 o 
   8  26   4     2346.74     2359.65    382.63 o 
   9  26   4       96.51     -229.52    251.15 o 
  10  26   4      567.89      137.77    280.47 o 
  11  26   4     1619.30     1329.72    345.71 o 
  12  26   4     9915.87     9974.52    645.54 o 
  13  26   4     4486.62     4268.70    783.05 o 
  14  26   4     5344.37     5232.86    823.16 o 
 -13  27   4       11.57     -375.70    446.80 o 
 -12  27   4     5569.59     5695.05    522.41 o 
 -11  27   4     8485.65     7349.23    578.08 o 
 -10  27   4      346.24     -171.18    279.34 o 
  -9  27   4        3.18      612.87    300.04 o 
  -8  27   4      334.26     -244.33    244.33 o 
  -7  27   4     7041.53     7212.78    716.83 o 
  -6  27   4       42.76     -302.64    302.64 o 
  -5  27   4     1641.21     1979.15    340.11 o 
  -4  27   4     1940.27     2269.60    352.84 o 
  -3  27   4     1506.67     1533.68    330.65 o 
  -2  27   4     5718.99     5600.63    488.85 o 
  -1  27   4     6987.68     6896.39    530.47 o 
   0  27   4     6229.69     6982.70    564.90 o 
   1  27   4      186.53      579.26    277.38 o 
   2  27   4    11774.98    12183.70    691.18 o 
   3  27   4        0.27     -216.76    251.75 o 
   4  27   4     4620.53     4905.74    479.61 o 
   5  27   4     2566.74     2706.90    404.20 o 
   6  27   4     1388.10     1314.92    336.46 o 
   7  27   4      313.67     -186.87    263.73 o 
   8  27   4     1824.77     1498.68    339.40 o 
   9  27   4     5720.32     5820.12    522.28 o 
  10  27   4     2031.48     2354.59    386.25 o 
  11  27   4      188.27      289.60    379.13 o 
  12  27   4      611.95     -327.41    587.96 o 
 -12  28   4        3.91     -282.65    453.20 o 
 -11  28   4      266.91      218.07    484.12 o 
 -10  28   4      530.84     -416.74    416.74 o 
  -9  28   4     5715.80     5937.36    852.73 o 
  -8  28   4    10516.47    10687.71    863.30 o 
  -7  28   4        4.83     -323.69    323.69 o 
  -6  28   4    17028.45    16314.40    951.43 o 
  -5  28   4      371.25      -94.38    360.67 o 
  -4  28   4     1163.59     1100.95    312.96 o 
  -3  28   4     2514.25     2611.74    384.76 o 
  -2  28   4       35.71      -12.74    264.37 o 
  -1  28   4      228.84     -177.87    251.07 o 
   0  28   4      147.90      -89.96    259.63 o 
   1  28   4     2320.33     2574.55    508.02 o 
   2  28   4     2082.11     1852.25    376.59 o 
   3  28   4     1519.55     1153.09    327.01 o 
   4  28   4      467.17      232.33    290.70 o 
   5  28   4     1285.86     1276.82    352.92 o 
   6  28   4      581.91       67.00    298.07 o 
   7  28   4     4706.97     4750.37    487.57 o 
   8  28   4     2996.05     3076.97    766.80 o 
   9  28   4     1244.97     1705.02    699.24 o 
  -3  29   4        0.38       42.50    374.18 o 
  -2  29   4      432.19     -148.51    375.10 o 
  -1  29   4     3848.44     3727.44    685.02 o 
   0  29   4       23.52      -29.70    346.49 o 
   1  29   4        0.69      951.59    465.49 o 
   2  29   4      427.89      412.63    449.39 o 
   3  29   4     1992.86     2876.45    645.53 o 
 -34   1   5     2430.21     1902.97    669.53 o 
 -33   1   5      251.82      102.59    259.61 o 
 -32   1   5     2318.65     2477.75    379.38 o 
 -31   1   5     1957.93     2116.30    303.24 o 
 -30   1   5      791.69      593.53    235.57 o 
 -29   1   5      200.56     -140.94    218.66 o 
 -28   1   5      298.55      423.59    182.68 o 
 -27   1   5     2032.16     1986.91    248.74 o 
 -26   1   5     4226.10     4521.43    310.56 o 
 -25   1   5      541.36      602.13    193.54 o 
 -24   1   5    10734.12    11583.41    481.01 o 
 -23   1   5      755.37      391.07    187.18 o 
 -22   1   5     2496.63     2118.82    244.04 o 
 -21   1   5     4327.39     4383.42    292.54 o 
 -20   1   5    17443.19    17437.72    450.35 o 
 -19   1   5     4755.89     4629.18    260.38 o 
 -18   1   5    11345.91    11123.77    400.91 o 
 -17   1   5     3410.43     3511.98    217.20 o 
 -16   1   5    68916.53    67724.08    953.02 o 
 -15   1   5        6.19       25.49     91.45 o 
 -14   1   5      760.70      707.38    101.10 o 
 -13   1   5      245.92      264.53     76.83 o 
 -12   1   5    22678.99    22702.89    395.28 o 
 -11   1   5     1749.28     1894.62    148.79 o 
 -10   1   5     7124.97     6840.46    210.82 o 
  -9   1   5     3895.98     3636.10    275.95 o 
  -8   1   5    10998.98       -3.02    114.90 o 
  -7   1   5     1008.78      443.83    319.08 o 
  -6   1   5      118.90      109.77     62.31 o 
  -5   1   5     2541.56     2513.82    113.50 o 
  -4   1   5     2106.92     2023.54     90.53 o 
  -3   1   5       22.97      -41.30     41.30 o 
  -2   1   5     7326.61     7656.71    144.31 o 
  -1   1   5      836.68      904.13     75.14 o 
   0   1   5   224047.03   225927.72   2698.02 o 
   1   1   5     7922.90     8771.89    156.22 o 
   2   1   5     4698.46     4256.86    100.90 o 
   3   1   5     4088.61     3991.26    135.90 o 
   4   1   5    33067.54    29761.48    448.19 o 
   5   1   5       21.67      -13.52     58.07 o 
   6   1   5     1469.76     1541.47     98.91 o 
   7   1   5      212.11      254.93     57.06 o 
   8   1   5    21750.29    21382.76    348.82 o 
   9   1   5     2642.83     2655.63    133.24 o 
  10   1   5      587.76      703.35     94.85 o 
  11   1   5      396.74      421.54     92.89 o 
  12   1   5    21778.01    22478.75    578.62 o 
  13   1   5     7973.09     8369.41    335.77 o 
  14   1   5    10417.33    10585.31    379.52 o 
  15   1   5     7815.15     7717.48    379.35 o 
  16   1   5    26239.49    26524.86    624.87 o 
  17   1   5     3289.11     3432.56    276.42 o 
  18   1   5      377.14      415.84    175.32 o 
  19   1   5     5405.35     5295.29    410.41 o 
  20   1   5     8827.75     8287.27    416.75 o 
  21   1   5     1959.34     1906.24    250.60 o 
  22   1   5      374.39      328.03    189.66 o 
  23   1   5     1963.54     2356.94    395.44 o 
  24   1   5     2361.10     2248.89    285.68 o 
  25   1   5     1248.42     1082.40    253.39 o 
  26   1   5      587.37      368.26    221.72 o 
  27   1   5     1627.90     1791.23    290.34 o 
  28   1   5     6351.93     6299.29    443.06 o 
  29   1   5     5199.93     5061.91    416.45 o 
  30   1   5      997.46      399.28    254.33 o 
 -33   2   5      880.27      427.75    548.41 o 
 -32   2   5     4849.02     4201.41    452.18 o 
 -31   2   5        5.06     -150.06    222.47 o 
 -30   2   5     4172.70     4818.27    447.84 o 
 -29   2   5      305.47      180.41    282.48 o 
 -28   2   5     4578.54     4934.63    329.16 o 
 -27   2   5      253.52      103.94    168.70 o 
 -26   2   5    24494.02    24774.49    865.79 o 
 -25   2   5     1744.57     1877.27    226.02 o 
 -24   2   5     3908.19     3673.58    277.63 o 
 -23   2   5     1359.13      962.05    177.77 o 
 -22   2   5     3523.99     3241.96    215.78 o 
 -21   2   5      524.63      512.80    129.52 o 
 -20   2   5     2497.33     2880.82    218.98 o 
 -19   2   5      106.44      208.43    203.59 o 
 -18   2   5    10895.59    11999.91    655.44 o 
 -17   2   5      608.12      676.23    129.55 o 
 -16   2   5    34745.06    33764.05    645.27 o 
 -15   2   5     8111.18     8295.05    268.31 o 
 -14   2   5   119722.80   115986.25   1423.13 o 
 -13   2   5      519.32      465.05    112.67 o 
 -12   2   5     7885.72     7172.96    228.16 o 
 -11   2   5      298.08      229.43     74.93 o 
 -10   2   5    46292.13    45176.87    907.14 o 
  -9   2   5    23606.44    23437.58    586.47 o 
  -8   2   5    88517.17    85257.09   2247.94 o 
  -7   2   5      302.82      351.62    131.04 o 
  -6   2   5      547.69      462.74     66.80 o 
  -5   2   5      906.80      919.35     71.34 o 
  -4   2   5    66851.59    68092.14    807.03 o 
  -3   2   5      626.35      596.17     51.99 o 
  -2   2   5      881.44      838.73     58.48 o 
  -1   2   5       35.23       29.81     46.44 o 
   0   2   5    34444.98    33620.13    460.94 o 
   1   2   5    31894.57    33484.06    407.48 o 
   2   2   5   572314.06   577711.88   5202.48 o 
   3   2   5    11327.95    11420.24    156.27 o 
   4   2   5     2757.72     2494.36    103.55 o 
   5   2   5       96.35      130.60     37.38 o 
   6   2   5     3659.75     3426.47     90.48 o 
   7   2   5      371.24      343.37     53.22 o 
   8   2   5      745.38      343.75     54.56 o 
   9   2   5     3716.41     3571.85    132.48 o 
  10   2   5    16238.94    16871.97    425.31 o 
  11   2   5        3.57       -9.94     98.57 o 
  12   2   5     8062.94     8334.46    280.55 o 
  13   2   5        1.45      382.47    168.29 o 
  14   2   5     3208.87     3392.98    250.63 o 
  15   2   5     6626.47     6350.31    331.18 o 
  16   2   5     3771.03     4089.57    340.12 o 
  17   2   5     9698.78    10044.17    400.22 o 
  18   2   5    65699.71    65299.11   1155.70 o 
  19   2   5     8658.42     8629.53    409.43 o 
  20   2   5     6889.88     6104.33    367.55 o 
  21   2   5        7.17       -1.18    168.78 o 
  22   2   5     1006.64     1142.19    234.19 o 
  23   2   5      784.54      726.66    215.38 o 
  24   2   5     2066.55     1801.23    271.44 o 
  25   2   5     2050.34     1903.04    277.58 o 
  26   2   5     8703.54     8826.23    489.81 o 
  27   2   5     1600.47     1814.98    288.31 o 
  28   2   5      744.46      806.16    265.71 o 
  29   2   5      417.38      249.56    252.28 o 
  30   2   5     1502.12     1218.24    367.34 o 
 -33   3   5        1.07     -385.22    385.22 o 
 -32   3   5     2549.59     2061.72    368.01 o 
 -31   3   5      554.31      368.42    269.83 o 
 -30   3   5      340.43      333.20    266.45 o 
 -29   3   5      435.50      503.79    211.38 o 
 -28   3   5     1208.21     1231.07    285.61 o 
 -27   3   5     2214.67     1802.81    231.35 o 
 -26   3   5     3100.82     3057.36    271.72 o 
 -25   3   5     3119.71     3139.85    267.35 o 
 -24   3   5    28126.99    28746.84    645.75 o 
 -23   3   5     1249.41     1284.28    172.77 o 
 -22   3   5    14770.58    14953.63    387.99 o 
 -21   3   5      388.94      389.85    124.43 o 
 -20   3   5     2161.72     2045.32    176.67 o 
 -19   3   5     3551.31     3833.17    194.56 o 
 -18   3   5    18613.80    18674.45    365.58 o 
 -17   3   5     2011.22     2297.37    175.10 o 
 -16   3   5    16223.98    16023.73    556.52 o 
 -15   3   5     7806.56     7918.32    354.53 o 
 -14   3   5     2664.10     2264.95    172.12 o 
 -13   3   5       44.36      -77.23     77.23 o 
 -12   3   5     1161.94      973.83    186.83 o 
 -11   3   5       70.33      -29.97     79.79 o 
 -10   3   5    39009.12    37037.83    911.39 o 
  -9   3   5      277.25      522.23    117.67 o 
  -8   3   5    82309.38    78873.27   1507.63 o 
  -7   3   5    23701.33    23629.15    562.80 o 
  -6   3   5    57819.44    53864.95   1717.79 o 
  -5   3   5     1286.08     1325.89     91.74 o 
  -4   3   5      532.81      519.71     67.43 o 
  -3   3   5       76.44      -41.72     41.72 o 
  -2   3   5    36977.06    37853.69    534.17 o 
  -1   3   5     1012.73     1080.03     76.09 o 
   0   3   5     6693.35     6828.60    140.69 o 
   1   3   5     3248.73     3057.34     86.63 o 
   2   3   5        3.52       42.44     47.48 o 
   3   3   5      720.05      789.20     77.19 o 
   4   3   5      441.81      237.88     51.30 o 
   5   3   5     6614.29     7298.73    144.76 o 
   6   3   5     2082.83     2171.92     81.36 o 
   7   3   5     2499.57     2419.41    155.46 o 
   8   3   5    25455.13    25158.38    333.38 o 
   9   3   5    16649.91    16399.22    259.04 o 
  10   3   5   115356.84   110582.79   1332.11 o 
  11   3   5    13166.86    14201.63    290.33 o 
  12   3   5    61314.88    61670.22    831.05 o 
  13   3   5      507.30      494.53    113.62 o 
  14   3   5     1458.65     1563.81    226.39 o 
  15   3   5     1910.51     1660.89    206.40 o 
  16   3   5    30634.03    31692.84    697.33 o 
  17   3   5    11519.04    11480.48    473.01 o 
  18   3   5    26055.71    25603.60    642.36 o 
  19   3   5     1546.16     1835.61    272.06 o 
  20   3   5     3955.14     3451.19    291.89 o 
  21   3   5      104.75       91.76    176.47 o 
  22   3   5        9.49       82.69    189.48 o 
  23   3   5      190.57      356.39    193.52 o 
  24   3   5      413.25      167.53    209.63 o 
  25   3   5     1037.44      706.21    311.37 o 
  26   3   5    12765.49    13836.29    675.01 o 
  27   3   5     5950.53     6019.67    433.68 o 
  28   3   5    11437.74    11962.77   1141.83 o 
  29   3   5      449.43      156.52    225.05 o 
  30   3   5      104.19       63.42    229.08 o 
 -33   4   5      452.96      728.45    312.70 o 
 -32   4   5    20458.84    21088.61    844.78 o 
 -31   4   5        1.92     -237.07    237.07 o 
 -30   4   5     1441.50     1229.85    327.83 o 
 -29   4   5     3228.85     3142.44    327.90 o 
 -28   4   5     1339.11     1031.36    248.15 o 
 -27   4   5     4558.44     4808.71    370.47 o 
 -26   4   5    22656.76    23016.82    884.24 o 
 -25   4   5       62.83     -160.47    183.76 o 
 -24   4   5    40091.70    40587.56    703.36 o 
 -23   4   5     2304.21     2194.40    200.74 o 
 -22   4   5     1092.04     1438.50    173.65 o 
 -21   4   5      465.78      649.71    123.60 o 
 -20   4   5     1047.32     1090.14    132.55 o 
 -19   4   5     5913.48     5794.20    230.43 o 
 -18   4   5     6640.15     6667.69    230.92 o 
 -17   4   5     2359.20     2215.54    156.20 o 
 -16   4   5    27215.98    25466.93    482.33 o 
 -15   4   5     3313.93     3554.15    190.51 o 
 -14   4   5     1679.64     1767.07    141.94 o 
 -13   4   5     4788.19     4694.59    192.66 o 
 -12   4   5     5581.62     5199.18    256.82 o 
 -11   4   5      363.92      412.30     90.23 o 
 -10   4   5   114003.66   107529.95   1455.75 o 
  -9   4   5     1334.71     1132.68    145.24 o 
  -8   4   5   182776.08   170107.92   3033.26 o 
  -7   4   5      743.95      902.85    124.85 o 
  -6   4   5     4609.30     3572.58    321.21 o 
  -5   4   5     3321.97     3448.44    191.90 o 
  -4   4   5   102457.08   102597.32   1866.54 o 
  -3   4   5        7.02       32.32     53.27 o 
  -2   4   5     8695.22     8979.09    247.84 o 
  -1   4   5      208.04      245.45     84.08 o 
   0   4   5      560.35      544.08     77.78 o 
   1   4   5     4272.01     3897.74    144.82 o 
   2   4   5    44595.86    43502.34    500.88 o 
   3   4   5     1764.36     1649.99     91.34 o 
   4   4   5       22.62      127.33     62.80 o 
   5   4   5     2815.87     2708.30    108.59 o 
   6   4   5    80928.69    79604.18    819.82 o 
   7   4   5    13779.51    13083.15    239.94 o 
   8   4   5   106789.28    99635.01   1018.13 o 
   9   4   5     7522.39     7726.39    197.53 o 
  10   4   5     1424.54     1629.17    103.94 o 
  11   4   5    10328.54    10508.90    253.76 o 
  12   4   5   112901.87   112130.26   1381.15 o 
  13   4   5    30039.35    29619.16    572.32 o 
  14   4   5    16928.60    16127.85    691.75 o 
  15   4   5       35.57       59.81    142.80 o 
  16   4   5    10750.74    10265.55    394.83 o 
  17   4   5        2.06      394.80    163.49 o 
  18   4   5    41965.82    41611.55    855.08 o 
  19   4   5     2894.01     2821.61    287.05 o 
  20   4   5    32931.31    34199.63    783.75 o 
  21   4   5    15385.61    15704.14    553.03 o 
  22   4   5     5158.22     4912.74    353.89 o 
  23   4   5     4925.07     4897.62    360.72 o 
  24   4   5     6775.11     7115.95    429.94 o 
  25   4   5      453.27       32.03    212.13 o 
  26   4   5     7090.13     6091.70    570.86 o 
  27   4   5      687.80      623.07    288.45 o 
  28   4   5     4638.90     4442.74    403.85 o 
  29   4   5     1564.38     1669.26    296.41 o 
  30   4   5      476.21      122.25    231.08 o 
 -33   5   5       97.03       28.65    269.00 o 
 -32   5   5     1642.53     1367.35    467.55 o 
 -31   5   5      221.73      465.49    289.46 o 
 -30   5   5       13.83     -200.98    328.17 o 
 -29   5   5        1.65       89.52    248.17 o 
 -28   5   5     3902.31     3866.78    448.08 o 
 -27   5   5      899.09      464.27    214.78 o 
 -26   5   5     2322.91     2240.51    280.45 o 
 -25   5   5      273.97      246.79    156.04 o 
 -24   5   5    14357.07    15186.74    873.45 o 
 -23   5   5      338.22      363.77    155.49 o 
 -22   5   5    14631.09    14755.18    427.99 o 
 -21   5   5      109.75       54.11     99.17 o 
 -20   5   5     1803.46     1982.94    159.24 o 
 -19   5   5      136.39       35.47     94.67 o 
 -18   5   5    42835.45    44270.05    621.53 o 
 -17   5   5      296.34      447.86    104.15 o 
 -16   5   5    22478.29    21552.66    401.48 o 
 -15   5   5     1038.59      926.16    113.25 o 
 -14   5   5      235.63      312.36     87.32 o 
 -13   5   5       20.51      -26.72     67.75 o 
 -12   5   5      872.48      974.92    100.05 o 
 -11   5   5      917.79     1080.80    105.03 o 
 -10   5   5    28724.76    27628.59    449.87 o 
  -9   5   5      817.53      898.23    117.55 o 
  -8   5   5     3687.78     2916.95    207.17 o 
  -7   5   5      400.77      612.91    115.32 o 
  -6   5   5    95029.46    91180.74   1402.90 o 
  -5   5   5     8830.03     9387.34    375.56 o 
  -4   5   5     9604.81     9879.18    249.53 o 
  -3   5   5       11.90       17.16     51.06 o 
  -2   5   5     2047.47     2119.78    137.59 o 
  -1   5   5     1100.01     1194.31    114.25 o 
   0   5   5   175700.53   180870.52   2610.70 o 
   1   5   5     2601.98     2710.71    147.41 o 
   2   5   5       10.03      -37.72     54.33 o 
   3   5   5     3854.02     3781.42    129.92 o 
   4   5   5    13851.31    12962.50    208.44 o 
   5   5   5      321.24      347.48     61.39 o 
   6   5   5      101.15      132.60     60.29 o 
   7   5   5     1199.61     1362.39     89.69 o 
   8   5   5    13139.18    13754.08    241.62 o 
   9   5   5     2230.36     2488.62    118.96 o 
  10   5   5    55702.86    56453.41    656.01 o 
  11   5   5    17238.83    17310.87    335.14 o 
  12   5   5    25106.20    25852.64    468.05 o 
  13   5   5     1284.94     1283.41    146.55 o 
  14   5   5      571.70      969.38    191.89 o 
  15   5   5      163.42       18.17    146.08 o 
  16   5   5    32562.11    34764.93    865.92 o 
  17   5   5    10717.76    11137.81    421.83 o 
  18   5   5    14715.36    15191.73    520.88 o 
  19   5   5      334.35       93.87    170.13 o 
  20   5   5     4836.00     4641.56    328.92 o 
  21   5   5      976.18      804.32    207.53 o 
  22   5   5     1496.72     1429.54    237.66 o 
  23   5   5      232.77     -163.60    163.60 o 
  24   5   5      170.12      394.70    199.85 o 
  25   5   5      992.41      930.36    241.57 o 
  26   5   5     6588.54     6605.64    494.74 o 
  27   5   5     2735.61     2582.21    321.97 o 
  28   5   5     6306.66     7031.39    461.43 o 
  29   5   5     1458.57      525.18    256.27 o 
  30   5   5       96.15     -285.16    285.16 o 
 -33   6   5     1149.64     1096.64    335.86 o 
 -32   6   5     3521.31     2854.17    414.92 o 
 -31   6   5      110.28     -230.79    230.79 o 
 -30   6   5     2287.63      647.58    280.52 o 
 -29   6   5       20.46     -242.36    316.75 o 
 -28   6   5     3364.11     3067.61    331.44 o 
 -27   6   5      846.69      441.74    217.60 o 
 -26   6   5     7460.50     7198.39    371.05 o 
 -25   6   5     2516.89     2525.66    242.04 o 
 -24   6   5     1223.89     1123.78    167.95 o 
 -23   6   5    10166.19    10606.68    340.23 o 
 -22   6   5     8060.48     8485.52    364.50 o 
 -21   6   5      361.93      485.80    124.44 o 
 -20   6   5     7054.63     7122.27    318.38 o 
 -19   6   5      258.11      282.03    126.20 o 
 -18   6   5    17075.14    18117.07    397.73 o 
 -17   6   5     1270.35     1094.07    127.13 o 
 -16   6   5       16.35      143.37     92.41 o 
 -15   6   5      444.78      553.59    105.98 o 
 -14   6   5    26082.06    25292.26    418.65 o 
 -13   6   5      333.47      287.03     83.20 o 
 -12   6   5     1183.12     1123.80    112.62 o 
 -11   6   5       16.24        1.90     65.43 o 
 -10   6   5       33.58        7.47     65.08 o 
  -9   6   5     6908.14     7659.24    265.37 o 
  -8   6   5     5698.97     5640.21    268.67 o 
  -7   6   5     2083.68     1947.60    143.30 o 
  -6   6   5     5355.17     5507.26    151.98 o 
  -5   6   5     5493.72     5409.37    145.81 o 
  -4   6   5      886.72     1615.18     86.40 o 
  -3   6   5     1631.62     1490.79    101.05 o 
  -2   6   5    37210.13    37877.45    827.35 o 
  -1   6   5      307.18      304.38     87.42 o 
   0   6   5    19774.51    18822.31    405.49 o 
   1   6   5      581.94      519.13     82.35 o 
   2   6   5    81420.85    79734.61    858.87 o 
   3   6   5    21078.83    21023.78    322.76 o 
   4   6   5     1692.08     1789.62     98.35 o 
   5   6   5    11314.78    11273.06    218.78 o 
   6   6   5    96467.50    96883.36   1060.47 o 
   7   6   5     8679.25     8480.66    219.92 o 
   8   6   5      724.64      850.40     85.90 o 
   9   6   5      368.69      320.52     93.85 o 
  10   6   5     1981.79     2114.78    120.07 o 
  11   6   5     6756.60     6185.32    247.17 o 
  12   6   5      357.69      352.09     97.09 o 
  13   6   5     5633.43     5657.15    213.43 o 
  14   6   5        2.89      -52.83    116.22 o 
  15   6   5        5.76      155.96    144.47 o 
  16   6   5     3452.21     3648.24    266.72 o 
  17   6   5     2114.08     2201.77    236.31 o 
  18   6   5    26162.38    27218.41    668.92 o 
  19   6   5     5129.93     5454.66    351.44 o 
  20   6   5     5273.84     5277.27    349.55 o 
  21   6   5     1978.53     1709.33    245.72 o 
  22   6   5     1722.14     1656.80    259.02 o 
  23   6   5     1528.77     1688.93    234.33 o 
  24   6   5     2989.71     3039.53    359.00 o 
  25   6   5     1672.25     1294.82    255.53 o 
  26   6   5    15634.80    15469.17    586.18 o 
  27   6   5     1840.94     1112.88    393.82 o 
  28   6   5       18.28     -314.11    314.11 o 
  29   6   5      156.56      120.52    224.40 o 
 -33   7   5        1.35      -49.04    269.06 o 
 -32   7   5        7.67      197.47    282.78 o 
 -31   7   5      158.48      -31.37    253.09 o 
 -30   7   5      832.06      686.64    284.18 o 
 -29   7   5      277.50      287.39    269.01 o 
 -28   7   5     1009.65      612.42    231.34 o 
 -27   7   5     1373.74     1490.85    223.49 o 
 -26   7   5     2894.21     3426.06    276.80 o 
 -25   7   5     6561.56     6775.68    323.32 o 
 -24   7   5      168.33        2.55    138.83 o 
 -23   7   5      868.29      569.38    165.01 o 
 -22   7   5     3852.59     3926.90    240.06 o 
 -21   7   5    11677.76    11997.52    348.13 o 
 -20   7   5    11310.70    11403.63    328.52 o 
 -19   7   5      290.08      427.63    144.80 o 
 -18   7   5    11832.37    11679.32    339.24 o 
 -17   7   5     2602.72     2262.74    176.60 o 
 -16   7   5    15831.57    15604.62    372.75 o 
 -15   7   5      419.19      529.46    107.49 o 
 -14   7   5     3370.37     3717.42    209.02 o 
 -13   7   5      181.77      262.42     89.56 o 
 -12   7   5     3557.98     2962.87    165.12 o 
 -11   7   5     3390.06     3419.51    173.82 o 
 -10   7   5     1889.15     1996.39    134.05 o 
  -9   7   5    12797.50    12334.38    345.15 o 
  -8   7   5    38431.80    39379.35    896.65 o 
  -7   7   5      424.78      393.42     96.09 o 
  -6   7   5    31575.79    29112.25    448.58 o 
  -5   7   5     1315.49     1308.19     89.21 o 
  -4   7   5     7058.14     6323.96    158.19 o 
  -3   7   5     3513.91     3493.49    174.63 o 
  -2   7   5    14157.16    14168.07    352.35 o 
  -1   7   5     2552.76     2606.18    162.07 o 
   0   7   5    30750.25    30941.60    725.34 o 
   1   7   5      900.23      946.92     90.47 o 
   2   7   5     5164.74     4870.28    159.53 o 
   3   7   5      502.98      404.17     76.05 o 
   4   7   5   123405.92   123495.95   1434.49 o 
   5   7   5    60628.70    61150.54    784.45 o 
   6   7   5    24905.42    26334.04    416.90 o 
   7   7   5       56.05       30.80     56.43 o 
   8   7   5    18320.64    18466.49    348.95 o 
   9   7   5     9484.62     9345.17    249.44 o 
  10   7   5    12248.10    12068.16    261.50 o 
  11   7   5      432.36      512.34    106.52 o 
  12   7   5      416.85      278.60    129.66 o 
  13   7   5      711.23      816.70    112.95 o 
  14   7   5     4395.24     4406.32    204.56 o 
  15   7   5       99.90       13.98    118.42 o 
  16   7   5     2540.15     2357.07    209.68 o 
  17   7   5      982.31      845.12    170.65 o 
  18   7   5       51.40       57.66    136.18 o 
  19   7   5     3592.94     3495.41    309.53 o 
  20   7   5     7578.46     7324.68    358.09 o 
  21   7   5     5606.82     5117.52    315.44 o 
  22   7   5      460.36       66.51    163.98 o 
  23   7   5     2885.45     2352.88    292.13 o 
  24   7   5     3464.70     3193.39    312.78 o 
  25   7   5     2465.55     3339.05    332.12 o 
  26   7   5      112.23      183.84    206.98 o 
  27   7   5       46.94     -290.59    290.59 o 
  28   7   5      304.80       51.97    271.05 o 
  29   7   5     1925.33     1399.68    480.07 o 
 -32   8   5     1187.75      369.29    292.96 o 
 -31   8   5      346.80       85.51    271.84 o 
 -30   8   5     2818.27     2676.69    489.07 o 
 -29   8   5     1187.52     1203.84    329.61 o 
 -28   8   5      145.20      113.75    205.07 o 
 -27   8   5      163.46       57.23    161.56 o 
 -26   8   5      847.73      798.83    183.67 o 
 -25   8   5      401.88      542.82    157.93 o 
 -24   8   5        5.53      -25.43    128.32 o 
 -23   8   5       23.24       44.63    127.72 o 
 -22   8   5     3878.50     4161.09    283.86 o 
 -21   8   5     1207.68     1476.15    164.88 o 
 -20   8   5      270.00      196.41    110.63 o 
 -19   8   5      284.56       31.77    108.33 o 
 -18   8   5       53.42      -63.07     97.95 o 
 -17   8   5     2187.82     2531.81    185.65 o 
 -16   8   5    20786.43    21446.71    453.55 o 
 -15   8   5     1347.35     1487.41    147.12 o 
 -14   8   5    92938.78    94239.76   1241.17 o 
 -13   8   5     2551.95     2519.95    168.86 o 
 -12   8   5    22862.95    21826.60    497.04 o 
 -11   8   5    20744.10    21085.38    403.95 o 
 -10   8   5    39074.08    41022.30    622.99 o 
  -9   8   5    19206.60    18088.81    443.75 o 
  -8   8   5    44304.70    45738.29   1020.16 o 
  -7   8   5      214.42      171.35     85.81 o 
  -6   8   5     6504.14     5938.16    187.54 o 
  -5   8   5     2294.59     2425.60    116.49 o 
  -4   8   5    17724.74    18203.44    318.65 o 
  -3   8   5      310.08      351.24     70.86 o 
  -2   8   5      333.33      210.65     79.29 o 
  -1   8   5     5049.60     4690.23    214.87 o 
   0   8   5     1795.17     1690.91    125.33 o 
   1   8   5     5480.64     5903.41    171.03 o 
   2   8   5   116904.21   117736.38   1365.71 o 
   3   8   5     1265.58     1225.17     70.77 o 
   4   8   5     3058.36     2940.30     91.16 o 
   5   8   5     1285.18     1447.19     86.94 o 
   6   8   5     6354.26     7025.37    182.40 o 
   7   8   5    13094.61    12955.66    255.55 o 
   8   8   5     5832.49     5748.56    189.89 o 
   9   8   5     1833.68     1705.08    119.18 o 
  10   8   5     7419.96     7496.75    216.26 o 
  11   8   5      624.31      647.22    107.28 o 
  12   8   5      942.24     1011.37    116.21 o 
  13   8   5     3755.94     3769.68    174.87 o 
  14   8   5      354.69      275.70    119.79 o 
  15   8   5     1248.24     1271.53    168.54 o 
  16   8   5      148.61      230.67    138.85 o 
  17   8   5     7071.10     6956.74    320.05 o 
  18   8   5     7185.77     7747.88    478.69 o 
  19   8   5       16.02     -142.29    142.29 o 
  20   8   5      629.57      714.67    178.50 o 
  21   8   5       18.21        3.38    152.19 o 
  22   8   5       46.33     -155.72    155.72 o 
  23   8   5      586.46      301.95    169.13 o 
  24   8   5      306.23       85.64    180.61 o 
  25   8   5      824.28      550.95    229.51 o 
  26   8   5       24.05     -242.90    242.90 o 
  27   8   5      358.78      492.49    557.05 o 
  28   8   5       34.34      -27.70    345.89 o 
  29   8   5       30.27      -59.08    376.58 o 
 -32   9   5     5485.24     4981.25    507.46 o 
 -31   9   5     3271.41     3566.22    451.16 o 
 -30   9   5      253.95      -42.72    384.83 o 
 -29   9   5        4.35     -116.64    248.10 o 
 -28   9   5      219.89      262.38    226.62 o 
 -27   9   5      431.74      569.26    194.55 o 
 -26   9   5     1382.56     1660.17    291.12 o 
 -25   9   5      429.07      404.82    165.53 o 
 -24   9   5    21748.45    23409.39    524.97 o 
 -23   9   5     2976.70     3302.24    293.16 o 
 -22   9   5        2.36       78.71    168.30 o 
 -21   9   5     1788.35     1834.20    203.81 o 
 -20   9   5     3979.72     3862.82    227.64 o 
 -19   9   5     4430.73     4606.00    240.17 o 
 -18   9   5    20251.65    20065.25    457.50 o 
 -17   9   5     1996.26     1894.08    169.36 o 
 -16   9   5    57216.84    55819.29    853.11 o 
 -15   9   5     3350.68     3356.87    202.74 o 
 -14   9   5      121.60      123.73     99.42 o 
 -13   9   5       33.43      -82.25     82.25 o 
 -12   9   5    57381.05    56841.64    824.42 o 
 -11   9   5    14544.05    14215.91    331.23 o 
 -10   9   5     8816.55     8360.62    248.91 o 
  -9   9   5    12209.93    12074.93    320.92 o 
  -8   9   5    45869.14    47119.77    858.26 o 
  -7   9   5    15443.38    15006.14    430.25 o 
  -6   9   5     2281.55     2189.32    135.55 o 
  -5   9   5      593.48      536.38     78.11 o 
  -4   9   5     4355.87     4529.92    170.54 o 
  -3   9   5     7400.19     6800.14    191.38 o 
  -2   9   5    58062.55    54587.96    715.72 o 
  -1   9   5     7563.34     6624.95    392.10 o 
   0   9   5   194606.89   192766.08   2431.66 o 
   1   9   5      405.23      451.07     97.74 o 
   2   9   5      107.56      113.73    107.22 o 
   3   9   5     3818.07     3771.66    111.17 o 
   4   9   5    30243.86    28470.81    342.11 o 
   5   9   5     5929.45     5928.13    133.78 o 
   6   9   5      680.49      743.61     61.25 o 
   7   9   5      306.37      442.59     55.12 o 
   8   9   5     9419.32     9314.16    230.04 o 
   9   9   5        9.76       81.61     76.81 o 
  10   9   5     1218.42     1132.79    123.20 o 
  11   9   5     1427.97     1432.60    126.70 o 
  12   9   5    21348.97    22704.78    386.49 o 
  13   9   5     5496.08     5748.12    218.40 o 
  14   9   5     8359.38     8579.33    268.76 o 
  15   9   5    12605.78    13550.77    387.86 o 
  16   9   5    32130.63    33274.98    778.46 o 
  17   9   5     2714.26     2776.59    230.62 o 
  18   9   5      701.00      579.46    171.30 o 
  19   9   5    10407.22    10321.73    387.26 o 
  20   9   5    12031.41    12233.65    423.47 o 
  21   9   5     1716.59     1502.41    211.53 o 
  22   9   5       42.66     -149.33    149.33 o 
  23   9   5      969.80      877.12    205.57 o 
  24   9   5     1181.44      620.96    244.94 o 
  25   9   5      129.50      -92.43    283.59 o 
  26   9   5     2674.04     1914.35    481.79 o 
  27   9   5      955.78      900.79    428.48 o 
  28   9   5     8064.51     7603.79    754.15 o 
  29   9   5     2500.11     3051.59    783.84 o 
 -32  10   5     4326.84     4838.75   1072.11 o 
 -31  10   5      356.37     -170.27    251.44 o 
 -30  10   5     3534.78     3058.38    429.39 o 
 -29  10   5     1892.69     2078.16    288.35 o 
 -28  10   5     1681.82     1385.23    233.77 o 
 -27  10   5        7.73     -151.08    151.08 o 
 -26  10   5    11218.25    12082.24    454.46 o 
 -25  10   5      861.42     1160.65    212.43 o 
 -24  10   5     1330.85     1536.78    190.67 o 
 -23  10   5     1296.10     1242.98    186.79 o 
 -22  10   5    12710.38    13282.16    508.22 o 
 -21  10   5        4.90       36.01    110.67 o 
 -20  10   5      460.33      267.76    166.71 o 
 -19  10   5      767.65      724.41    136.10 o 
 -18  10   5     9801.54     9918.40    321.51 o 
 -17  10   5     1358.82     1358.62    213.69 o 
 -16  10   5    21910.45    21893.18    471.47 o 
 -15  10   5       55.45       10.90    137.26 o 
 -14  10   5    82267.64    82374.51   1131.60 o 
 -13  10   5      193.20       84.61     92.74 o 
 -12  10   5     5657.60     6136.66    371.90 o 
 -11  10   5     8770.10     9000.81    414.87 o 
 -10  10   5    32882.11    33043.24   1303.67 o 
  -9  10   5    29730.82    30362.41    643.31 o 
  -8  10   5    33951.61    33738.89    681.30 o 
  -7  10   5        0.25      -70.92     70.92 o 
  -6  10   5        0.46       79.06     72.36 o 
  -5  10   5     3205.10     3691.06    190.14 o 
  -4  10   5     3702.94     4396.69    353.56 o 
  -3  10   5    13000.87    12585.08    270.73 o 
  -2  10   5    22615.29    23089.45    436.88 o 
  -1  10   5     1759.16     1920.69    106.12 o 
   0  10   5    27304.48    27622.28    415.75 o 
   1  10   5     5480.44     5583.02    204.79 o 
   2  10   5   140862.78   139442.56   1811.30 o 
   3  10   5     1141.83      864.31     85.59 o 
   4  10   5     3377.88     3120.51    106.40 o 
   5  10   5     2950.92     2742.06    128.78 o 
   6  10   5      302.30      280.72     60.40 o 
   7  10   5     8934.63     8780.74    214.26 o 
   8  10   5    31320.59    30198.69    434.74 o 
   9  10   5      636.47      593.80     95.75 o 
  10  10   5    23371.03    23795.61    388.56 o 
  11  10   5      360.87      239.28     95.83 o 
  12  10   5     2554.39     2762.54    156.69 o 
  13  10   5        8.44        9.00     90.64 o 
  14  10   5     1035.79      948.88    130.14 o 
  15  10   5      574.11      606.91    146.13 o 
  16  10   5      429.61      482.56    157.95 o 
  17  10   5    15357.40    15441.76    551.38 o 
  18  10   5    29714.66    31256.66    647.37 o 
  19  10   5     3268.23     3416.42    259.95 o 
  20  10   5      636.53      302.50    164.70 o 
  21  10   5       16.48       -9.35    178.57 o 
  22  10   5      859.53      408.69    287.87 o 
  23  10   5      683.66      -35.50    286.20 o 
  24  10   5     2105.85     2238.23    375.87 o 
  25  10   5     1466.89      742.75    560.37 o 
  26  10   5     6056.91     5997.04    673.73 o 
  27  10   5      783.59      582.53    396.30 o 
  28  10   5     1077.80      731.89    440.97 o 
 -31  11   5        0.41     -308.22    345.90 o 
 -30  11   5     2062.12     1216.56    368.43 o 
 -29  11   5      469.52      -14.66    276.44 o 
 -28  11   5     1220.89     1141.61    414.34 o 
 -27  11   5     1137.73     1426.92    235.54 o 
 -26  11   5     2441.71     2043.95    256.42 o 
 -25  11   5     3388.26     3868.49    304.66 o 
 -24  11   5    12919.09    14553.24    478.49 o 
 -23  11   5     1177.65     1038.45    175.75 o 
 -22  11   5    36718.73    38372.92    686.02 o 
 -21  11   5     2663.49     2989.96    220.34 o 
 -20  11   5     6327.72     6630.20    328.85 o 
 -19  11   5     1371.32     1597.22    174.99 o 
 -18  11   5    23652.62    24365.00    521.33 o 
 -17  11   5     4001.13     3835.58    231.03 o 
 -16  11   5     7899.72     8121.95    288.87 o 
 -15  11   5      544.71      312.04    116.52 o 
 -14  11   5      203.73      241.69    110.45 o 
 -13  11   5        8.47      -49.83     93.38 o 
 -12  11   5       50.97      119.07    100.38 o 
 -11  11   5       16.00       35.36     81.55 o 
 -10  11   5    15717.01    15368.79    392.53 o 
  -9  11   5     6573.46     6856.55    305.60 o 
  -8  11   5    60225.35    59708.86   1062.84 o 
  -7  11   5    19623.58    19712.53    602.79 o 
  -6  11   5   198954.42   193904.36   2260.81 o 
  -5  11   5      183.80       39.44     97.29 o 
  -4  11   5    20766.63    20505.77    518.25 o 
  -3  11   5     1157.69     1229.76    112.90 o 
  -2  11   5     7902.46     8018.77    200.66 o 
  -1  11   5     5038.01     4912.28    161.96 o 
   0  11   5    42544.42    43667.38    511.08 o 
   1  11   5     3107.36     2898.53    166.09 o 
   2  11   5     4884.31     5101.50    316.37 o 
   3  11   5      551.66      677.30     90.76 o 
   4  11   5     1183.80     1299.69     86.00 o 
   5  11   5      933.69      985.74     77.46 o 
   6  11   5    10116.40    10441.05    198.59 o 
   7  11   5     6011.32     6048.49    239.01 o 
   8  11   5    28059.85    28051.83    420.95 o 
   9  11   5    21823.82    23020.13    381.15 o 
  10  11   5   106298.34   107159.64   1165.76 o 
  11  11   5     2660.51     2695.29    156.26 o 
  12  11   5    11838.87    11959.03    282.54 o 
  13  11   5      289.11      242.88    100.63 o 
  14  11   5     4004.11     4280.68    216.38 o 
  15  11   5      542.10      551.72    158.88 o 
  16  11   5    15569.90    16153.75    461.87 o 
  17  11   5     7184.11     7351.85    442.94 o 
  18  11   5     7396.37     7850.53    447.85 o 
  19  11   5      771.51      235.09    261.30 o 
  20  11   5     1104.28      653.02    292.74 o 
  21  11   5      152.07     -172.69    269.23 o 
  22  11   5      851.70      660.15    355.39 o 
  23  11   5     1053.90      236.60    310.52 o 
  24  11   5       21.05      202.82    300.31 o 
  25  11   5     5910.49     4888.00    805.33 o 
  26  11   5    12101.62    13409.31   1252.15 o 
  27  11   5     1032.19     1103.94    649.40 o 
  28  11   5     5018.71     5207.76   1079.04 o 
 -31  12   5      114.13      -92.21    279.14 o 
 -30  12   5        0.54       96.70    263.69 o 
 -29  12   5     1698.50     1476.70    343.57 o 
 -28  12   5     4045.38     3813.38    328.81 o 
 -27  12   5      292.78      215.65    175.44 o 
 -26  12   5     5107.06     5290.29    357.52 o 
 -25  12   5       91.29       68.57    168.80 o 
 -24  12   5    10952.76    11664.37    515.15 o 
 -23  12   5     2989.98     2958.61    233.17 o 
 -22  12   5       99.54       12.16    129.38 o 
 -21  12   5     2270.80     2340.98    207.88 o 
 -20  12   5     1543.63     1765.08    181.45 o 
 -19  12   5     1228.38     1158.69    164.04 o 
 -18  12   5     3558.35     3710.53    237.78 o 
 -17  12   5      318.14      281.66    141.86 o 
 -16  12   5    17104.24    17993.46    434.59 o 
 -15  12   5     1707.19     1865.26    171.43 o 
 -14  12   5      138.67      149.14     98.26 o 
 -13  12   5     1915.76     2080.38    200.31 o 
 -12  12   5    10005.05    10027.33    305.94 o 
 -11  12   5      992.65      906.65    130.79 o 
 -10  12   5    12766.68    11670.62    354.31 o 
  -9  12   5       45.68      -29.62     99.58 o 
  -8  12   5    57619.17    58311.63   1975.08 o 
  -7  12   5     1897.83     2015.41    215.33 o 
  -6  12   5     2513.08     2431.79    532.65 o 
  -5  12   5     2043.20     2123.02    221.66 o 
  -4  12   5    83344.38    85106.09   1232.55 o 
  -3  12   5      304.04      306.07     87.59 o 
  -2  12   5     6683.35     7230.11    205.34 o 
  -1  12   5      734.36      667.13     92.04 o 
   0  12   5     1486.47     1468.67    105.30 o 
   1  12   5        8.12       18.31     83.58 o 
   2  12   5      494.02      292.71     89.57 o 
   3  12   5        4.37      -16.16     75.83 o 
   4  12   5     1194.01     1253.26    109.32 o 
   5  12   5      357.24      485.27     95.13 o 
   6  12   5     8274.86     8363.02    227.94 o 
   7  12   5     1838.36     1792.95    147.70 o 
   8  12   5    86819.34    87628.97    980.97 o 
   9  12   5     3230.56     3356.71    164.80 o 
  10  12   5       92.70      159.85     92.95 o 
  11  12   5     2562.90     2580.28    180.56 o 
  12  12   5    37055.83    38142.77    610.04 o 
  13  12   5    16993.38    17663.22    542.68 o 
  14  12   5      284.55       62.73    188.67 o 
  15  12   5     1207.22     1338.18    360.49 o 
  16  12   5    14192.72    13424.09    767.28 o 
  17  12   5      651.15      687.97    276.72 o 
  18  12   5     3277.70     2723.52    373.35 o 
  19  12   5      897.29      670.14    295.34 o 
  20  12   5    12315.63    12922.80    653.50 o 
  21  12   5     2309.05     2554.38    383.64 o 
  22  12   5      412.19       61.86    272.79 o 
  23  12   5     1441.64      866.43    338.88 o 
  24  12   5     3538.72     3428.69    452.39 o 
  25  12   5      387.12      305.53    326.28 o 
  26  12   5     1506.90     1405.63    394.14 o 
  27  12   5     2000.59     2214.80    533.49 o 
 -30  13   5      687.58      527.54    293.67 o 
 -29  13   5      734.19      484.57    302.77 o 
 -28  13   5      731.10      744.25    218.43 o 
 -27  13   5       24.86     -180.69    180.69 o 
 -26  13   5      305.18      450.08    198.15 o 
 -25  13   5      648.50      659.43    203.66 o 
 -24  13   5      875.38      582.10    250.32 o 
 -23  13   5        9.94      170.06    166.30 o 
 -22  13   5      712.46      721.61    237.87 o 
 -21  13   5      970.26      982.55    165.51 o 
 -20  13   5     3400.86     3134.07    229.41 o 
 -19  13   5      349.51      345.45    134.72 o 
 -18  13   5    10750.51    11754.34    372.33 o 
 -17  13   5      818.44     1013.20    184.29 o 
 -16  13   5     9636.29    10467.28    358.10 o 
 -15  13   5      457.82      335.29    119.47 o 
 -14  13   5      687.55      726.25    132.88 o 
 -13  13   5      581.61      560.52    125.71 o 
 -12  13   5      840.08      849.84    142.44 o 
 -11  13   5     1554.21     1591.99    157.36 o 
 -10  13   5     1360.43     1225.77    140.80 o 
  -9  13   5     2105.95     2643.19    217.43 o 
  -8  13   5      209.91      161.37    121.55 o 
  -7  13   5     1086.64      815.09    181.44 o 
  -6  13   5    15129.34    15095.38    747.56 o 
  -5  13   5     7220.33     7678.25    347.49 o 
  -4  13   5      190.27      308.67    109.68 o 
  -3  13   5      335.06      223.72     92.07 o 
  -2  13   5     1202.49     1531.09    122.52 o 
  -1  13   5      883.55     1174.86    109.55 o 
   0  13   5    38784.15    38486.52    767.46 o 
   1  13   5      201.16      273.33     93.79 o 
   2  13   5     1298.48     1223.63    143.10 o 
   3  13   5        3.56       46.11    110.65 o 
   4  13   5     8632.51     8425.26    229.90 o 
   5  13   5     4606.77     4780.54    224.59 o 
   6  13   5     4369.86     4444.30    222.33 o 
   7  13   5     1586.40     1898.30    155.70 o 
   8  13   5     1254.83     1228.99    144.02 o 
   9  13   5      184.81      168.24    111.50 o 
  10  13   5     5436.83     5463.30    237.63 o 
  11  13   5     2806.95     3073.53    193.54 o 
  12  13   5       32.53        3.15    108.36 o 
  13  13   5       47.67      -55.67    116.27 o 
  14  13   5     4870.24     5198.76    328.89 o 
  15  13   5     2249.79     2238.35    331.70 o 
  16  13   5     5052.08     5412.98    449.45 o 
  17  13   5      481.73      242.84    447.11 o 
  18  13   5     3364.79     3245.94    540.77 o 
  19  13   5      530.88     -247.87    247.87 o 
  20  13   5     7541.24     6684.61    520.69 o 
  21  13   5     3421.24     2937.90    491.04 o 
  22  13   5      122.42      532.73    303.62 o 
  23  13   5       23.13       74.18    308.14 o 
  24  13   5     2805.65     2442.95    423.98 o 
  25  13   5       49.76     -164.09    305.55 o 
  26  13   5     1602.10     1669.37    439.99 o 
  27  13   5      983.06      933.57    503.07 o 
 -30  14   5       21.78     -254.03    254.03 o 
 -29  14   5      268.43     -128.49    281.37 o 
 -28  14   5      427.46      -90.83    280.15 o 
 -27  14   5     3319.26     3203.99    318.07 o 
 -26  14   5       26.76      -21.84    228.24 o 
 -25  14   5      858.48      530.28    208.31 o 
 -24  14   5     5101.20     5146.67    347.27 o 
 -23  14   5     4473.16     4269.82    319.90 o 
 -22  14   5     3438.46     3324.41    290.00 o 
 -21  14   5      367.29       97.48    135.17 o 
 -20  14   5     2212.63     2250.76    201.88 o 
 -19  14   5     5521.59     5855.36    290.08 o 
 -18  14   5    18850.38    20168.93    551.84 o 
 -17  14   5       22.96       20.30    117.36 o 
 -16  14   5      126.71       91.96    115.05 o 
 -15  14   5       87.12       -3.24    110.32 o 
 -14  14   5     4251.40     4399.74    246.00 o 
 -13  14   5     1921.81     1963.40    195.96 o 
 -12  14   5     6084.72     5864.46    255.83 o 
 -11  14   5     4651.07     4736.99    244.76 o 
 -10  14   5    13645.21    13971.53    398.67 o 
  -9  14   5     3800.55     4136.81    224.22 o 
  -8  14   5    25986.74    25193.24    935.47 o 
  -7  14   5     2639.42     2856.20    282.08 o 
  -6  14   5     7664.21     7475.52    326.50 o 
  -5  14   5     2362.75     2634.04    213.50 o 
  -4  14   5      999.67      958.48    181.21 o 
  -3  14   5     5392.90     4936.67    266.05 o 
  -2  14   5    19377.00    19118.61    402.47 o 
  -1  14   5      748.26      941.82    127.55 o 
   0  14   5     5996.57     6219.98    235.73 o 
   1  14   5     1330.60     1610.08    157.02 o 
   2  14   5    32575.00    32327.39    490.59 o 
   3  14   5     4205.59     4490.58    185.81 o 
   4  14   5       69.99       27.37    102.62 o 
   5  14   5     7013.89     7685.98    351.35 o 
   6  14   5    64492.61    65860.95    897.42 o 
   7  14   5    21149.42    21828.73    445.77 o 
   8  14   5     6308.39     5778.58    240.57 o 
   9  14   5       97.99        9.58    111.83 o 
  10  14   5      337.47      378.10    119.78 o 
  11  14   5     3837.35     4164.86    262.96 o 
  12  14   5      763.34      577.77    165.83 o 
  13  14   5     2524.85     2901.06    236.62 o 
  14  14   5     1794.93     1911.69    247.70 o 
  15  14   5       40.74     -108.04    241.86 o 
  16  14   5      593.55      654.36    395.85 o 
  17  14   5      167.19     -106.34    433.10 o 
  18  14   5     3952.57     3771.29    412.62 o 
  19  14   5     1276.47      997.97    324.04 o 
  20  14   5      233.38      256.62    496.57 o 
  21  14   5     2297.90     1863.51    382.58 o 
  22  14   5     6929.70     7306.07    777.08 o 
  23  14   5     6766.25     6770.26    578.29 o 
  24  14   5      719.91      259.40    394.17 o 
  25  14   5       19.51     -318.18    318.18 o 
  26  14   5     2495.38     1658.16    415.98 o 
 -29  15   5      666.84      166.27    298.52 o 
 -28  15   5      409.07       -3.44    231.65 o 
 -27  15   5      421.26     -125.76    383.61 o 
 -26  15   5      492.40      616.28    276.48 o 
 -25  15   5     1887.91     2058.56    266.38 o 
 -24  15   5     1863.08     1822.42    257.77 o 
 -23  15   5      563.91      697.72    307.46 o 
 -22  15   5     9330.93     8527.79    468.27 o 
 -21  15   5     5523.36     5126.14    334.07 o 
 -20  15   5    13679.53    14695.28    534.52 o 
 -19  15   5     3299.28     3356.05    236.25 o 
 -18  15   5     3220.95     3284.17    244.14 o 
 -17  15   5     5901.72     6040.06    309.81 o 
 -16  15   5     2229.00     2089.44    263.20 o 
 -15  15   5      294.74      504.77    138.20 o 
 -14  15   5      407.24      488.11    137.48 o 
 -13  15   5       46.71       16.16    108.71 o 
 -12  15   5      285.44      230.96    113.90 o 
 -11  15   5     3911.63     3745.72    222.87 o 
 -10  15   5        8.74      -66.44     97.68 o 
  -9  15   5    10907.17    11114.31    378.41 o 
  -8  15   5    22643.98    23894.46    550.45 o 
  -7  15   5     2659.65     2674.89    199.07 o 
  -6  15   5    61924.77    62406.36   1040.92 o 
  -5  15   5     3694.14     3694.86    257.71 o 
  -4  15   5    30070.21    30102.68    629.98 o 
  -3  15   5    13527.33    13957.00    412.23 o 
  -2  15   5     1011.48     1255.65    174.18 o 
  -1  15   5     1051.29     1088.45    178.48 o 
   0  15   5      553.51      460.01    115.92 o 
   1  15   5     2354.39     2226.63    166.30 o 
   2  15   5     3139.95     3422.80    193.01 o 
   3  15   5      498.43      548.59    108.06 o 
   4  15   5    10899.84    11207.56    307.35 o 
   5  15   5    22302.82    22964.64    485.72 o 
   6  15   5        3.78      -55.48    114.81 o 
   7  15   5       95.95      229.60    150.29 o 
   8  15   5    12524.99    13069.39    362.17 o 
   9  15   5    10735.95    10681.50    360.15 o 
  10  15   5    11954.72    11846.98    386.90 o 
  11  15   5       31.48     -210.15    210.15 o 
  12  15   5     2499.34     2570.11    233.53 o 
  13  15   5      287.56      164.24    164.46 o 
  14  15   5      994.74      919.72    214.79 o 
  15  15   5      257.93      475.00    276.47 o 
  16  15   5      492.35      254.06    414.23 o 
  17  15   5      189.44       87.99    272.66 o 
  18  15   5        5.18     -171.45    352.78 o 
  19  15   5      166.06     -153.37    321.69 o 
  20  15   5     1756.51     1204.34    531.02 o 
  21  15   5     3865.00     3098.06    430.73 o 
  22  15   5     1569.96     1565.51    374.34 o 
  23  15   5      289.53     -105.04    399.98 o 
  24  15   5     4735.08     4502.70    773.85 o 
  25  15   5     5849.52     5489.69    633.92 o 
  26  15   5      569.85      177.24    385.91 o 
 -28  16   5      802.13      610.36    247.86 o 
 -27  16   5      342.64      155.55    202.85 o 
 -26  16   5     2461.77     2768.02    298.55 o 
 -25  16   5     1091.85     1104.12    248.74 o 
 -24  16   5       76.56     -131.74    181.08 o 
 -23  16   5      119.69     -112.28    162.29 o 
 -22  16   5     1917.91     1992.50    254.42 o 
 -21  16   5      568.41      637.82    287.95 o 
 -20  16   5      151.17      244.64    178.22 o 
 -19  16   5        2.70       35.36    134.01 o 
 -18  16   5     1650.03     1532.28    255.85 o 
 -17  16   5     6310.28     7096.58    337.47 o 
 -16  16   5    14005.19    14815.35    426.72 o 
 -15  16   5      536.01      704.06    260.38 o 
 -14  16   5    60213.34    60612.97    958.92 o 
 -13  16   5     3855.35     4347.75    250.15 o 
 -12  16   5     5580.08     5681.00    278.49 o 
 -11  16   5     3986.91     4112.20    240.14 o 
 -10  16   5     6766.95     7452.91    328.90 o 
  -9  16   5    21953.77    22544.30    561.79 o 
  -8  16   5     2265.02     2328.69    221.53 o 
  -7  16   5      332.94      183.19    138.03 o 
  -6  16   5     2542.24     2522.01    229.16 o 
  -5  16   5     1257.39     1218.25    204.25 o 
  -4  16   5     1909.44     1927.51    209.03 o 
  -3  16   5     6033.14     6123.02    316.22 o 
  -2  16   5     5936.95     5959.68    393.08 o 
  -1  16   5    12411.30    13089.35    458.00 o 
   0  16   5     8842.49     9003.28    293.77 o 
   1  16   5     7667.62     7650.47    290.58 o 
   2  16   5    57903.13    58892.13    860.32 o 
   3  16   5      191.87      247.56    153.79 o 
   4  16   5     5436.67     5615.68    290.59 o 
   5  16   5      701.06      776.30    132.13 o 
   6  16   5      728.61      679.08    163.12 o 
   7  16   5    18108.24    17241.99    448.09 o 
   8  16   5     7723.14     7433.16    329.87 o 
   9  16   5      557.46      281.57    231.09 o 
  10  16   5     5426.78     5448.96    302.75 o 
  11  16   5     1605.33     1598.78    206.31 o 
  12  16   5     1876.98     1782.04    216.72 o 
  13  16   5     7060.26     7395.98    356.64 o 
  14  16   5      166.56      -33.77    171.71 o 
  15  16   5      986.64      592.92    271.44 o 
  16  16   5     1491.38     1249.32    305.68 o 
  17  16   5    13671.47    14574.46    697.24 o 
  18  16   5    10791.82    10530.35    871.67 o 
  19  16   5      132.97     -279.28    279.28 o 
  20  16   5     1067.06      932.83    344.85 o 
  21  16   5      542.99      392.82    402.42 o 
  22  16   5       81.99     -271.25    298.66 o 
  23  16   5     2678.13     2670.50    433.99 o 
  24  16   5      272.65      414.24    350.82 o 
  25  16   5     2117.17     1580.36    408.69 o 
 -28  17   5      348.13      -13.17    222.05 o 
 -27  17   5     1185.76     1186.20    259.23 o 
 -26  17   5     2633.97     2551.84    309.72 o 
 -25  17   5      277.44      -64.79    184.76 o 
 -24  17   5    12514.28    13092.54    510.57 o 
 -23  17   5       58.64       -5.88    188.28 o 
 -22  17   5     2493.95     2562.70    278.13 o 
 -21  17   5       42.32     -127.07    160.83 o 
 -20  17   5      269.24      197.42    171.77 o 
 -19  17   5     2626.82     2669.71    264.20 o 
 -18  17   5    19380.12    20526.06    520.84 o 
 -17  17   5      400.31      343.49    167.01 o 
 -16  17   5    60177.77    60572.60   1093.36 o 
 -15  17   5     7401.50     7423.83    325.77 o 
 -14  17   5      766.68     1069.88    169.70 o 
 -13  17   5       47.75       83.59    136.33 o 
 -12  17   5    20852.08    21694.00    560.84 o 
 -11  17   5     2698.15     2827.32    251.04 o 
 -10  17   5     2857.85     2503.58    236.82 o 
  -9  17   5     6952.74     6461.96    398.62 o 
  -8  17   5    27703.21    28291.94    649.23 o 
  -7  17   5    16869.74    17528.22    491.17 o 
  -6  17   5    16027.91    15898.00    648.66 o 
  -5  17   5     4963.60     4832.30    294.81 o 
  -4  17   5     5586.71     5228.68    301.82 o 
  -3  17   5     1563.93     1828.43    234.05 o 
  -2  17   5    50642.12    51191.46    971.81 o 
  -1  17   5    20376.45    20246.34    517.79 o 
   0  17   5   105982.92   106677.82   1393.32 o 
   1  17   5       30.94      -21.11    126.20 o 
   2  17   5     2392.08     2502.79    180.18 o 
   3  17   5     1023.24     1106.36    183.77 o 
   4  17   5    19876.71    19735.99    554.75 o 
   5  17   5     1442.06     1375.61    248.58 o 
   6  17   5       66.77      -67.92    141.26 o 
   7  17   5     1509.25     1143.78    189.73 o 
   8  17   5      696.57      779.69    243.37 o 
   9  17   5     8520.10     8266.88    365.51 o 
  10  17   5     3398.66     3321.18    252.67 o 
  11  17   5     1492.32     1505.50    209.24 o 
  12  17   5    10751.07     9896.72    389.12 o 
  13  17   5     2848.96     2922.36    299.31 o 
  14  17   5    10521.05     9798.66    458.81 o 
  15  17   5    11023.62    10783.70    616.95 o 
  16  17   5    11861.87    11654.08    658.75 o 
  17  17   5     1679.70     1798.56    398.60 o 
  18  17   5      615.45       15.80    382.14 o 
  19  17   5     6077.07     5506.02    808.47 o 
  20  17   5     7778.77     6486.71    550.02 o 
  21  17   5      556.06      109.07    384.12 o 
  22  17   5       64.22     -192.24    305.40 o 
  23  17   5      458.03      135.53    336.40 o 
  24  17   5      408.94     -306.85    306.85 o 
 -27  18   5       33.76     -187.57    187.57 o 
 -26  18   5     3561.57     4004.77    359.71 o 
 -25  18   5      595.45      517.82    382.74 o 
 -24  18   5     1832.31     2087.33    279.21 o 
 -23  18   5     3046.50     3069.54    381.91 o 
 -22  18   5     4755.64     5047.83    358.62 o 
 -21  18   5     1061.91     1204.86    251.90 o 
 -20  18   5      138.45     -175.40    175.40 o 
 -19  18   5      769.10      909.08    236.27 o 
 -18  18   5     3695.26     3400.49    322.52 o 
 -17  18   5     4574.70     4487.90    316.47 o 
 -16  18   5     9203.37     9268.84    476.62 o 
 -15  18   5      233.15      334.33    157.86 o 
 -14  18   5    24921.69    25292.32    787.19 o 
 -13  18   5      266.91      396.87    159.35 o 
 -12  18   5      888.51      984.11    253.01 o 
 -11  18   5     2203.62     2218.03    241.82 o 
 -10  18   5     6764.98     6617.56    357.21 o 
  -9  18   5     9031.36     9479.83    383.93 o 
  -8  18   5    13410.74    13451.31    449.52 o 
  -7  18   5      457.37      705.63    167.17 o 
  -6  18   5        0.30      -32.82    135.85 o 
  -5  18   5     7060.75     6486.18    346.23 o 
  -4  18   5     3074.96     3016.23    292.72 o 
  -3  18   5     4103.13     3608.74    266.48 o 
  -2  18   5     7482.05     7725.97    358.47 o 
  -1  18   5      353.88      384.05    154.54 o 
   0  18   5    15072.95    15323.01    453.17 o 
   1  18   5     6621.84     7059.64    334.72 o 
   2  18   5    35432.51    35783.39    769.61 o 
   3  18   5       22.95      -77.83    147.13 o 
   4  18   5     4118.90     4127.83    299.30 o 
   5  18   5     4218.77     4713.22    323.85 o 
   6  18   5      139.71        5.63    234.17 o 
   7  18   5     3824.83     4024.86    310.24 o 
   8  18   5    22952.52    22582.06    549.69 o 
   9  18   5     1227.64     1214.97    197.22 o 
  10  18   5     7730.50     7589.44    389.84 o 
  11  18   5       90.02      156.35    174.46 o 
  12  18   5     1137.93      882.19    201.61 o 
  13  18   5      579.38      297.47    186.98 o 
  14  18   5      662.40      579.71    222.51 o 
  15  18   5      165.27     -262.50    262.50 o 
  16  18   5       45.13      -88.27    264.14 o 
  17  18   5     6346.95     6188.13    601.89 o 
  18  18   5     7300.55     7338.63    582.55 o 
  19  18   5     1290.03     1080.56    344.87 o 
  20  18   5      409.33       20.37    317.20 o 
  21  18   5       98.55     -191.40    310.11 o 
  22  18   5      763.70      316.86    346.91 o 
  23  18   5      967.19      517.78    370.27 o 
 -26  19   5     1428.55     1269.43    359.11 o 
 -25  19   5     2653.56     2650.60    340.83 o 
 -24  19   5     2643.73     2725.06    341.52 o 
 -23  19   5      281.00      163.08    213.99 o 
 -22  19   5    15228.68    15682.19    916.13 o 
 -21  19   5      781.90      784.84    240.00 o 
 -20  19   5      120.84      233.94    200.43 o 
 -19  19   5      188.67      -16.48    250.04 o 
 -18  19   5     3351.25     3124.33    310.86 o 
 -17  19   5     1666.80     2216.74    272.09 o 
 -16  19   5        5.59      140.69    144.42 o 
 -15  19   5      370.49      503.71    266.23 o 
 -14  19   5     5315.39     5624.48    360.78 o 
 -13  19   5        1.83      -13.00    156.78 o 
 -12  19   5     1488.23     1390.24    224.84 o 
 -11  19   5        2.40     -134.09    134.09 o 
 -10  19   5     5041.55     4843.19    324.02 o 
  -9  19   5     3236.39     3192.36    272.08 o 
  -8  19   5    11184.95    10815.33    417.64 o 
  -7  19   5     8430.78     8569.43    380.72 o 
  -6  19   5    59677.50    59299.43   1112.46 o 
  -5  19   5      634.10      727.79    180.21 o 
  -4  19   5     1135.11     1241.98    203.26 o 
  -3  19   5       44.70      -45.96    142.46 o 
  -2  19   5      409.78      702.14    174.53 o 
  -1  19   5     3911.93     4250.78    285.45 o 
   0  19   5     6872.32     6682.02    343.11 o 
   1  19   5       24.08      -46.84    174.21 o 
   2  19   5     6342.23     5870.96    351.00 o 
   3  19   5      140.31      100.02    168.61 o 
   4  19   5     8432.04     7906.73    477.72 o 
   5  19   5      914.61      938.47    213.68 o 
   6  19   5    18760.07    18633.75    558.94 o 
   7  19   5      867.05      695.96    203.16 o 
   8  19   5      392.13      130.64    181.74 o 
   9  19   5     7088.94     7602.63    433.34 o 
  10  19   5    30521.25    30004.32    666.45 o 
  11  19   5       41.39     -130.60    166.23 o 
  12  19   5       41.57      -67.13    166.99 o 
  13  19   5     1552.34     1406.83    229.58 o 
  14  19   5    11129.04    11394.65    513.39 o 
  15  19   5     1234.27      667.87    307.64 o 
  16  19   5     1591.87     1668.97    356.61 o
[truncated: 1,024,452 more chars]
